# Supplementary material for: Poly[[bis­(μ2-4,4′-bipyridine)[μ2-(2,4-dichloro­phen­oxy)acetato]copper(I)] nitrate]
Source: Acta Crystallogr Sect E Struct Rep Online. 2010 Jan 23;66(Pt 2):m199. doi: 10.1107/S1600536810002229 (PMC2979712; doi:10.1107/S1600536810002229)
Supplement: Supplementary file 1 [file e-66-0m199-sup1.cif]

##############################################################################
###                                                                        ###
###        Electronic paper (Acta Crystallographica Section E)             ###
###                                                                        ###
##############################################################################
#                                                                            #
# This CIF contains the data in a paper accepted for publication in Acta     #
# Crystallographica Section E. It conforms to the requirements of Notes      #
# for Authors for Section E, and has been peer reviewed under the auspices   #
# of the IUCr Commission on Journals.                                        #
#                                                                            #
# Full details of the Crystallographic Information File format               #
# are given in the paper "The Crystallographic Information File (CIF):       #
# a New Standard Archive File for Crystallography" by S. R. Hall, F. H.      #
# Allen and I. D. Brown [Acta Cryst. (1991), A47, 655-685].                  #
#                                                                            #
# The current version of the core CIF dictionary is obtainable from          #
# ftp://ftp.iucr.org/pub/cif_core.dic. The current version number is 2.4.    #
#                                                                            #
# Software is freely available for graphical display of the structure(s) in  #
# this CIF.  For information consult the CIF home page http://www.iucr.org/  #
# cif/home.html                                                              #
#                                                                            #
# This file may be used for bona fide research purposes within the           #
# scientific community so long as proper attribution is given to the journal # 
# article from which it was obtained.                                        #
#                                                                            #
##############################################################################
                                             
data_I
_audit_creation_method     SHELXL-97
_chemical_name_systematic
;
Poly[[bis(\m~2~-4,4'-bipyridine)[\m~2~-(2,4-dichlorophenoxy)acetato]copper(I)]
nitrate]
;
_chemical_name_common     ?
_chemical_formula_moiety     'C28 H21 Cl2 Cu2 N4 O3 +, N O3 -'
_chemical_formula_sum     'C28 H21 Cl2 Cu2 N5 O6'
_chemical_formula_iupac     '[Cu2 (C8 H5 Cl2 O3) (C10 H8 N2)2] N O3'
_chemical_formula_weight     721.5
_chemical_melting_point     ?
_symmetry_cell_setting     monoclinic
_symmetry_space_group_name_H-M     'P 21/c'
_symmetry_space_group_name_Hall     '-P 2ybc'
loop_
    _symmetry_equiv_pos_as_xyz
    'x, y, z'
    '-x, y+1/2, -z+1/2'
    '-x, -y, -z'
    'x, -y-1/2, z-1/2'
_cell_length_a     10.598(2)
_cell_length_b     18.552(3)
_cell_length_c     15.212(3)
_cell_angle_alpha     90.00
_cell_angle_beta     108.835(2)
_cell_angle_gamma     90.00
_cell_volume     2830.9(8)
_cell_formula_units_Z     4
_cell_measurement_reflns_used     5085
_cell_measurement_theta_min     1.79
_cell_measurement_theta_max     25.20
_cell_measurement_temperature     296(2)
_exptl_crystal_description     block
_exptl_crystal_colour     rufous
_exptl_crystal_size_max     0.15
_exptl_crystal_size_mid     0.13
_exptl_crystal_size_min     0.08
_exptl_crystal_density_diffrn     1.693
_exptl_crystal_density_meas     ?
_exptl_crystal_density_method     'not measured'
_exptl_crystal_F_000     1456
_exptl_absorpt_coefficient_mu     1.744
_exptl_absorpt_correction_type     multi-scan
_exptl_absorpt_process_details     '(SADABS; Sheldrick, 1996)'
_exptl_absorpt_correction_T_min     0.8831
_exptl_absorpt_correction_T_max     0.9351
_exptl_special_details
;
;
_diffrn_ambient_temperature     296(2)
_diffrn_radiation_type     MoK\a
_diffrn_radiation_wavelength     0.71073
_diffrn_radiation_source     'fine-focus sealed tube'
_diffrn_radiation_monochromator     graphite
_diffrn_measurement_device_type     'Bruker APEXII area-detector diffractometer'
_diffrn_measurement_method     '\f and \w scan'
_diffrn_detector_area_resol_mean     ?
_diffrn_reflns_number     14129
_diffrn_reflns_av_R_equivalents     0.0316
_diffrn_reflns_av_sigmaI/netI     0.0380
_diffrn_reflns_theta_min     1.79
_diffrn_reflns_theta_max     25.20
_diffrn_reflns_theta_full     25.20
_diffrn_measured_fraction_theta_max     0.998
_diffrn_measured_fraction_theta_full     0.998
_diffrn_reflns_limit_h_min     -12
_diffrn_reflns_limit_h_max     12
_diffrn_reflns_limit_k_min     -19
_diffrn_reflns_limit_k_max     22
_diffrn_reflns_limit_l_min     -16
_diffrn_reflns_limit_l_max     18
_diffrn_standards_number     ?
_diffrn_standards_interval_count     ?
_diffrn_standards_interval_time     ?
_diffrn_standards_decay_%     ?
_refine_special_details
;
Refinement of <i>F</i>^2^ against ALL reflections. The weighted <i>R</i>-factor
<i>wR</i> and goodness of fit <i>S</i> are based on <i>F</i>^2^, conventional
<i>R</i>-factors <i>R</i> are based on <i>F</i>, with <i>F</i> set to zero for
negative <i>F</i>^2^. The threshold expression of <i>F</i>^2^ >
\s(<i>F</i>^2^) is used only for calculating <i>R</i>-factors(gt) <i>etc</i>.
and is not relevant to the choice of reflections for refinement.
<i>R</i>-factors based on <i>F</i>^2^ are statistically about twice as large
as those based on <i>F</i>, and <i>R</i>- factors based on ALL data will be
even larger.
;
_reflns_number_total     5085
_reflns_number_gt     3787
_reflns_threshold_expression     I>2sigma(I)
_refine_ls_structure_factor_coef     Fsqd
_refine_ls_matrix_type     full
_refine_ls_R_factor_all     0.0684
_refine_ls_R_factor_gt     0.0492
_refine_ls_wR_factor_gt     0.1295
_refine_ls_wR_factor_ref     0.1433
_refine_ls_goodness_of_fit_ref     1.043
_refine_ls_restrained_S_all     1.043
_refine_ls_number_reflns     5085
_refine_ls_number_parameters     388
_refine_ls_number_restraints     0
_refine_ls_hydrogen_treatment     constr
_refine_ls_weighting_scheme     calc
_refine_ls_weighting_details
         'calc w=1/[\s^2^(Fo^2^)+(0.0680P)^2^+4.0523P] where P=(Fo^2^+2Fc^2^)/3'
_atom_sites_solution_hydrogens     geom
_atom_sites_solution_primary     direct
_atom_sites_solution_secondary     difmap
_refine_ls_shift/su_max     0.001
_refine_ls_shift/su_mean     0.000
_refine_diff_density_max     0.889
_refine_diff_density_min     -0.684
_refine_ls_extinction_method     none
_refine_ls_extinction_coef     ?
loop_
    _atom_type_symbol
    _atom_type_description
    _atom_type_scat_dispersion_real
    _atom_type_scat_dispersion_imag
    _atom_type_scat_source
    'C' 'C' 0.0033 0.0016
                         'International Tables Vol C Tables 4.2.6.8 and 6.1.1.4'
    'H' 'H' 0.0000 0.0000
                         'International Tables Vol C Tables 4.2.6.8 and 6.1.1.4'
    'N' 'N' 0.0061 0.0033
                         'International Tables Vol C Tables 4.2.6.8 and 6.1.1.4'
    'O' 'O' 0.0106 0.0060
                         'International Tables Vol C Tables 4.2.6.8 and 6.1.1.4'
    'Cl' 'Cl' 0.1484 0.1585
                         'International Tables Vol C Tables 4.2.6.8 and 6.1.1.4'
    'Cu' 'Cu' 0.3201 1.2651
                         'International Tables Vol C Tables 4.2.6.8 and 6.1.1.4'
_computing_data_collection     'APEX2 (Bruker, 2004)'
_computing_cell_refinement     'SAINT (Bruker, 2004)'
_computing_data_reduction     'SAINT (Bruker, 2004)'
_computing_structure_solution     'SHELXS97 (Sheldrick, 2008)'
_computing_structure_refinement     'SHELXL97 (Sheldrick, 2008)'
_computing_molecular_graphics     'XP in SHELXTL (Sheldrick, 2008)'
_computing_publication_material     'SHELXL97 (Sheldrick, 2008)'
loop_
    _atom_site_type_symbol
    _atom_site_label
    _atom_site_fract_x
    _atom_site_fract_y
    _atom_site_fract_z
    _atom_site_U_iso_or_equiv
    _atom_site_adp_type
    _atom_site_calc_flag
    _atom_site_refinement_flags
    _atom_site_occupancy
    _atom_site_disorder_assembly
    _atom_site_disorder_group
    Cu Cu1 0.29363(5) 0.27588(3) 1.15749(4) 0.04390(19) Uani d . 1 . .
    Cu Cu2 0.48636(5) 0.28270(3) 1.03403(4) 0.04604(19) Uani d . 1 . .
    N N3 0.3225(3) 0.2599(2) 0.9378(3) 0.0444(9) Uani d . 1 . .
    C C22 0.0663(4) 0.2425(2) 0.8069(3) 0.0394(9) Uani d . 1 . .
    C C13 -0.0770(4) 0.1880(2) 1.0032(3) 0.0499(12) Uani d . 1 . .
    H H13 -0.1148 0.1422 0.9928 0.060 Uiso calc R 1 . .
    C C5 0.1398(5) 0.5119(2) 1.2023(4) 0.0498(11) Uani d . 1 . .
    C C12 -0.1511(4) 0.2477(2) 0.9594(3) 0.0380(9) Uani d . 1 . .
    C C24 0.2591(4) 0.3141(3) 0.8824(3) 0.0466(11) Uani d . 1 . .
    H H24 0.3019 0.3584 0.8882 0.056 Uiso calc R 1 . .
    C C10 0.0413(4) 0.3181(2) 1.0374(3) 0.0451(11) Uani d . 1 . .
    H H10 0.0815 0.3632 1.0486 0.054 Uiso calc R 1 . .
    C C11 -0.0874(4) 0.3135(2) 0.9796(3) 0.0441(10) Uani d . 1 . .
    H H11 -0.1327 0.3553 0.9535 0.053 Uiso calc R 1 . .
    C C14 0.0513(4) 0.1966(2) 1.0613(3) 0.0495(12) Uani d . 1 . .
    H H14 0.0979 0.1559 1.0900 0.059 Uiso calc R 1 . .
    C C20 0.2591(5) 0.1964(3) 0.9247(4) 0.0559(13) Uani d . 1 . .
    H H20 0.3024 0.1571 0.9596 0.067 Uiso calc R 1 . .
    C C21 0.1331(4) 0.1861(3) 0.8623(3) 0.0513(12) Uani d . 1 . .
    H H21 0.0928 0.1411 0.8575 0.062 Uiso calc R 1 . .
    C C4 0.2570(5) 0.5161(2) 1.1810(4) 0.0558(13) Uani d . 1 . .
    C C3 0.3775(6) 0.5171(3) 1.2524(5) 0.0752(17) Uani d . 1 . .
    H H3 0.4569 0.5201 1.2390 0.090 Uiso calc R 1 . .
    C C7 0.3548(5) 0.5004(3) 1.0594(4) 0.0619(14) Uani d . 1 . .
    H H7A 0.4340 0.5263 1.0956 0.074 Uiso calc R 1 . .
    H H7B 0.3364 0.5135 0.9947 0.074 Uiso calc R 1 . .
    C C9 0.2614(9) 0.5098(3) 1.3627(4) 0.086(2) Uani d . 1 . .
    C C6 0.1390(6) 0.5089(3) 1.2928(4) 0.0682(15) Uani d . 1 . .
    H H6 0.0596 0.5063 1.3063 0.082 Uiso calc R 1 . .
    C C2 0.3796(8) 0.5138(3) 1.3432(5) 0.091(2) Uani d . 1 . .
    H H2 0.4604 0.5143 1.3913 0.110 Uiso calc R 1 . .
    N N1 0.1127(3) 0.26020(19) 1.0789(2) 0.0387(8) Uani d . 1 . .
    C C8 0.3819(4) 0.4199(2) 1.0702(3) 0.0429(10) Uani d . 1 . .
    O O2 0.3150(3) 0.38364(16) 1.1069(2) 0.0532(8) Uani d . 1 . .
    O O1 0.2440(3) 0.52203(18) 1.0888(3) 0.0606(9) Uani d . 1 . .
    Cl Cl2 -0.01198(13) 0.51063(8) 1.11418(11) 0.0687(4) Uani d . 1 . .
    Cl Cl1 0.2599(3) 0.50305(12) 1.47790(13) 0.1398(10) Uani d . 1 . .
    O O3 0.4707(3) 0.39830(17) 1.0396(2) 0.0554(9) Uani d . 1 . .
    N N6 0.2506(5) 0.4773(4) 0.7132(5) 0.0851(16) Uani d . 1 . .
    C C23 0.1347(4) 0.3077(2) 0.8176(3) 0.0455(10) Uani d . 1 . .
    H H23 0.0960 0.3470 0.7808 0.055 Uiso calc R 1 . .
    C C25 -0.0720(4) 0.2359(2) 0.7422(3) 0.0376(9) Uani d . 1 . .
    C C15 -0.2888(4) 0.2414(2) 0.8933(3) 0.0357(9) Uani d . 1 . .
    C C26 -0.1299(4) 0.1708(2) 0.7098(3) 0.0484(11) Uani d . 1 . .
    H H26 -0.0817 0.1284 0.7282 0.058 Uiso calc R 1 . .
    C C19 -0.3701(4) 0.3011(2) 0.8646(3) 0.0473(11) Uani d . 1 . .
    H H19 -0.3415 0.3458 0.8915 0.057 Uiso calc R 1 . .
    C C16 -0.3419(4) 0.1766(2) 0.8556(3) 0.0469(11) Uani d . 1 . .
    H H16 -0.2936 0.1343 0.8746 0.056 Uiso calc R 1 . .
    C C29 -0.1522(4) 0.2960(2) 0.7132(4) 0.0563(13) Uani d . 1 . .
    H H29 -0.1193 0.3414 0.7348 0.068 Uiso calc R 1 . .
    C C18 -0.4926(4) 0.2953(2) 0.7970(3) 0.0475(11) Uani d . 1 . .
    H H18 -0.5433 0.3368 0.7779 0.057 Uiso calc R 1 . .
    C C17 -0.4666(4) 0.1739(2) 0.7894(3) 0.0505(12) Uani d . 1 . .
    H H17 -0.5002 0.1292 0.7657 0.061 Uiso calc R 1 . .
    C C27 -0.2593(4) 0.1678(2) 0.6498(3) 0.0512(12) Uani d . 1 . .
    H H27 -0.2959 0.1229 0.6292 0.061 Uiso calc R 1 . .
    C C28 -0.2795(5) 0.2893(2) 0.6530(4) 0.0547(13) Uani d . 1 . .
    H H28 -0.3299 0.3309 0.6343 0.066 Uiso calc R 1 . .
    N N2 -0.5420(3) 0.23224(18) 0.7575(2) 0.0386(8) Uani d . 1 . .
    N N4 -0.3348(3) 0.22657(18) 0.6199(3) 0.0413(8) Uani d . 1 . .
    O O6 0.2775(8) 0.4203(3) 0.6898(5) 0.161(3) Uani d . 1 . .
    O O5 0.1538(8) 0.5055(6) 0.6659(6) 0.229(5) Uani d . 1 . .
    O O4 0.3168(8) 0.5019(6) 0.7763(9) 0.282(7) Uani d . 1 . .
loop_
    _atom_site_aniso_label
    _atom_site_aniso_U_11
    _atom_site_aniso_U_22
    _atom_site_aniso_U_33
    _atom_site_aniso_U_12
    _atom_site_aniso_U_13
    _atom_site_aniso_U_23
    Cu1 0.0233(3) 0.0560(4) 0.0418(3) -0.0006(2) -0.0041(2) 0.0028(2)
    Cu2 0.0269(3) 0.0546(4) 0.0474(4) 0.0019(2) -0.0008(2) -0.0023(3)
    N3 0.0290(18) 0.051(2) 0.048(2) 0.0013(16) 0.0043(16) -0.0036(18)
    C22 0.028(2) 0.047(2) 0.039(2) -0.0007(18) 0.0044(18) -0.0066(19)
    C13 0.037(2) 0.040(2) 0.059(3) -0.0082(19) -0.003(2) 0.013(2)
    C5 0.056(3) 0.036(2) 0.057(3) 0.007(2) 0.017(2) 0.003(2)
    C12 0.026(2) 0.046(2) 0.037(2) -0.0006(17) 0.0030(17) 0.0049(19)
    C24 0.032(2) 0.052(3) 0.050(3) -0.0088(19) 0.005(2) -0.002(2)
    C10 0.028(2) 0.045(2) 0.052(3) -0.0045(18) -0.0022(19) 0.000(2)
    C11 0.032(2) 0.042(2) 0.049(3) 0.0026(18) 0.0001(19) 0.005(2)
    C14 0.032(2) 0.046(3) 0.058(3) 0.0006(19) -0.003(2) 0.017(2)
    C20 0.040(2) 0.045(3) 0.067(3) 0.004(2) -0.004(2) -0.004(2)
    C21 0.035(2) 0.046(3) 0.058(3) 0.0014(19) -0.005(2) -0.004(2)
    C4 0.056(3) 0.036(2) 0.069(4) 0.011(2) 0.012(3) 0.007(2)
    C3 0.068(4) 0.049(3) 0.093(5) 0.008(3) 0.004(3) -0.003(3)
    C7 0.051(3) 0.049(3) 0.095(4) 0.011(2) 0.035(3) 0.021(3)
    C9 0.142(7) 0.045(3) 0.061(4) 0.021(4) 0.022(4) -0.003(3)
    C6 0.091(4) 0.041(3) 0.072(4) 0.014(3) 0.026(3) 0.004(3)
    C2 0.095(5) 0.063(4) 0.084(5) 0.016(4) -0.015(4) -0.015(3)
    N1 0.0260(17) 0.048(2) 0.0352(19) -0.0029(15) 0.0003(14) 0.0045(16)
    C8 0.026(2) 0.042(2) 0.051(3) -0.0041(18) -0.0012(19) 0.007(2)
    O2 0.0466(18) 0.0451(18) 0.060(2) -0.0064(14) 0.0066(16) 0.0104(15)
    O1 0.0492(19) 0.058(2) 0.079(3) 0.0196(16) 0.0269(18) 0.0207(18)
    Cl2 0.0513(7) 0.0733(9) 0.0809(10) 0.0034(6) 0.0205(7) 0.0069(7)
    Cl1 0.233(3) 0.1117(16) 0.0609(11) 0.0612(17) 0.0279(14) -0.0073(10)
    O3 0.0343(16) 0.0523(19) 0.074(2) 0.0030(14) 0.0096(16) 0.0018(16)
    N6 0.046(3) 0.090(4) 0.106(5) -0.011(3) 0.006(3) -0.018(4)
    C23 0.034(2) 0.049(3) 0.046(3) -0.0027(19) 0.0027(19) 0.003(2)
    C25 0.030(2) 0.044(2) 0.037(2) -0.0019(17) 0.0077(18) -0.0073(18)
    C15 0.0248(19) 0.046(2) 0.030(2) -0.0039(17) 0.0005(16) 0.0009(18)
    C26 0.033(2) 0.039(2) 0.063(3) 0.0032(18) 0.000(2) -0.003(2)
    C19 0.030(2) 0.043(2) 0.056(3) -0.0005(18) -0.003(2) -0.006(2)
    C16 0.035(2) 0.040(2) 0.049(3) 0.0053(18) -0.010(2) 0.001(2)
    C29 0.039(2) 0.037(2) 0.076(4) -0.0040(19) -0.006(2) -0.005(2)
    C18 0.031(2) 0.044(3) 0.057(3) 0.0054(18) 0.000(2) 0.000(2)
    C17 0.042(2) 0.043(3) 0.050(3) -0.0029(19) -0.007(2) -0.005(2)
    C27 0.036(2) 0.045(3) 0.062(3) -0.005(2) 0.001(2) -0.008(2)
    C28 0.041(3) 0.042(3) 0.068(3) 0.003(2) -0.001(2) 0.001(2)
    N2 0.0247(16) 0.046(2) 0.0380(19) 0.0022(14) 0.0003(15) -0.0057(16)
    N4 0.0308(18) 0.045(2) 0.042(2) -0.0016(15) 0.0043(16) -0.0007(16)
    O6 0.190(7) 0.083(4) 0.160(6) -0.010(4) -0.012(5) -0.011(4)
    O5 0.125(6) 0.424(16) 0.139(7) 0.105(8) 0.045(5) -0.002(8)
    O4 0.106(6) 0.324(14) 0.378(15) -0.042(7) 0.023(7) -0.232(12)
_geom_special_details
;
All e.s.d.'s (except the e.s.d. in the dihedral angle between two l.s. planes)
are estimated using the full covariance matrix. The cell e.s.d.'s are taken
into account individually in the estimation of e.s.d.'s in distances, angles
and torsion angles; correlations between e.s.d.'s in cell parameters are only
used when they are defined by crystal symmetry. An approximate (isotropic)
treatment of cell e.s.d.'s is used for estimating e.s.d.'s involving l.s.
planes.
;
loop_
    _geom_bond_atom_site_label_1
    _geom_bond_atom_site_label_2
    _geom_bond_site_symmetry_2
    _geom_bond_distance
    _geom_bond_publ_flag
    Cu1 N2 4_666 1.913(3) ?
    Cu1 N1 . 1.926(3) ?
    Cu1 O2 . 2.180(3) ?
    Cu2 N3 . 1.922(4) ?
    Cu2 N4 4_666 1.931(3) ?
    Cu2 O3 . 2.155(3) ?
    N3 C20 . 1.339(6) ?
    N3 C24 . 1.344(6) ?
    C22 C21 . 1.387(6) ?
    C22 C23 . 1.393(6) ?
    C22 C25 . 1.483(5) ?
    C13 C14 . 1.372(6) ?
    C13 C12 . 1.397(6) ?
    C13 H13 . 0.9300 ?
    C5 C6 . 1.380(7) ?
    C5 C4 . 1.383(7) ?
    C5 Cl2 . 1.730(5) ?
    C12 C11 . 1.381(6) ?
    C12 C15 . 1.486(5) ?
    C24 C23 . 1.373(6) ?
    C24 H24 . 0.9300 ?
    C10 N1 . 1.348(5) ?
    C10 C11 . 1.366(5) ?
    C10 H10 . 0.9300 ?
    C11 H11 . 0.9300 ?
    C14 N1 . 1.332(6) ?
    C14 H14 . 0.9300 ?
    C20 C21 . 1.380(6) ?
    C20 H20 . 0.9300 ?
    C21 H21 . 0.9300 ?
    C4 O1 . 1.368(6) ?
    C4 C3 . 1.384(8) ?
    C3 C2 . 1.376(10) ?
    C3 H3 . 0.9300 ?
    C7 O1 . 1.443(6) ?
    C7 C8 . 1.519(6) ?
    C7 H7A . 0.9700 ?
    C7 H7B . 0.9700 ?
    C9 C2 . 1.379(10) ?
    C9 C6 . 1.387(9) ?
    C9 Cl1 . 1.762(7) ?
    C6 H6 . 0.9300 ?
    C2 H2 . 0.9300 ?
    C8 O2 . 1.235(5) ?
    C8 O3 . 1.243(5) ?
    N6 O4 . 1.088(9) ?
    N6 O5 . 1.169(8) ?
    N6 O6 . 1.181(8) ?
    C23 H23 . 0.9300 ?
    C25 C26 . 1.374(6) ?
    C25 C29 . 1.385(6) ?
    C15 C16 . 1.373(6) ?
    C15 C19 . 1.384(6) ?
    C26 C27 . 1.381(6) ?
    C26 H26 . 0.9300 ?
    C19 C18 . 1.376(6) ?
    C19 H19 . 0.9300 ?
    C16 C17 . 1.379(6) ?
    C16 H16 . 0.9300 ?
    C29 C28 . 1.370(6) ?
    C29 H29 . 0.9300 ?
    C18 N2 . 1.341(5) ?
    C18 H18 . 0.9300 ?
    C17 N2 . 1.339(5) ?
    C17 H17 . 0.9300 ?
    C27 N4 . 1.342(6) ?
    C27 H27 . 0.9300 ?
    C28 N4 . 1.326(6) ?
    C28 H28 . 0.9300 ?
    N2 Cu1 4_465 1.913(3) ?
    N4 Cu2 4_465 1.931(3) ?
loop_
    _geom_angle_atom_site_label_1
    _geom_angle_atom_site_label_2
    _geom_angle_atom_site_label_3
    _geom_angle_site_symmetry_1
    _geom_angle_site_symmetry_3
    _geom_angle
    _geom_angle_publ_flag
    N2 Cu1 N1 4_666 . 161.82(15) ?
    N2 Cu1 O2 4_666 . 100.44(13) ?
    N1 Cu1 O2 . . 96.62(13) ?
    N3 Cu2 N4 . 4_666 160.65(15) ?
    N3 Cu2 O3 . . 100.74(14) ?
    N4 Cu2 O3 4_666 . 97.66(13) ?
    C20 N3 C24 . . 116.1(4) ?
    C20 N3 Cu2 . . 126.3(3) ?
    C24 N3 Cu2 . . 117.4(3) ?
    C21 C22 C23 . . 116.1(4) ?
    C21 C22 C25 . . 122.9(4) ?
    C23 C22 C25 . . 120.9(4) ?
    C14 C13 C12 . . 120.2(4) ?
    C14 C13 H13 . . 119.9 ?
    C12 C13 H13 . . 119.9 ?
    C6 C5 C4 . . 122.1(5) ?
    C6 C5 Cl2 . . 117.9(4) ?
    C4 C5 Cl2 . . 120.0(4) ?
    C11 C12 C13 . . 115.9(4) ?
    C11 C12 C15 . . 121.5(4) ?
    C13 C12 C15 . . 122.6(4) ?
    N3 C24 C23 . . 123.8(4) ?
    N3 C24 H24 . . 118.1 ?
    C23 C24 H24 . . 118.1 ?
    N1 C10 C11 . . 123.0(4) ?
    N1 C10 H10 . . 118.5 ?
    C11 C10 H10 . . 118.5 ?
    C10 C11 C12 . . 120.8(4) ?
    C10 C11 H11 . . 119.6 ?
    C12 C11 H11 . . 119.6 ?
    N1 C14 C13 . . 123.4(4) ?
    N1 C14 H14 . . 118.3 ?
    C13 C14 H14 . . 118.3 ?
    N3 C20 C21 . . 123.5(4) ?
    N3 C20 H20 . . 118.2 ?
    C21 C20 H20 . . 118.2 ?
    C20 C21 C22 . . 120.3(4) ?
    C20 C21 H21 . . 119.8 ?
    C22 C21 H21 . . 119.8 ?
    O1 C4 C5 . . 116.4(4) ?
    O1 C4 C3 . . 124.4(5) ?
    C5 C4 C3 . . 119.2(6) ?
    C2 C3 C4 . . 119.9(7) ?
    C2 C3 H3 . . 120.0 ?
    C4 C3 H3 . . 120.0 ?
    O1 C7 C8 . . 112.6(4) ?
    O1 C7 H7A . . 109.1 ?
    C8 C7 H7A . . 109.1 ?
    O1 C7 H7B . . 109.1 ?
    C8 C7 H7B . . 109.1 ?
    H7A C7 H7B . . 107.8 ?
    C2 C9 C6 . . 121.7(6) ?
    C2 C9 Cl1 . . 121.2(6) ?
    C6 C9 Cl1 . . 117.1(6) ?
    C5 C6 C9 . . 117.3(6) ?
    C5 C6 H6 . . 121.3 ?
    C9 C6 H6 . . 121.3 ?
    C3 C2 C9 . . 119.8(6) ?
    C3 C2 H2 . . 120.1 ?
    C9 C2 H2 . . 120.1 ?
    C14 N1 C10 . . 116.6(3) ?
    C14 N1 Cu1 . . 125.6(3) ?
    C10 N1 Cu1 . . 117.8(3) ?
    O2 C8 O3 . . 127.5(4) ?
    O2 C8 C7 . . 118.0(4) ?
    O3 C8 C7 . . 114.6(4) ?
    C8 O2 Cu1 . . 143.1(3) ?
    C4 O1 C7 . . 118.3(4) ?
    C8 O3 Cu2 . . 114.4(3) ?
    O4 N6 O5 . . 123.0(10) ?
    O4 N6 O6 . . 119.4(8) ?
    O5 N6 O6 . . 117.6(8) ?
    C24 C23 C22 . . 120.1(4) ?
    C24 C23 H23 . . 119.9 ?
    C22 C23 H23 . . 119.9 ?
    C26 C25 C29 . . 115.9(4) ?
    C26 C25 C22 . . 122.8(4) ?
    C29 C25 C22 . . 121.2(4) ?
    C16 C15 C19 . . 116.1(4) ?
    C16 C15 C12 . . 122.2(4) ?
    C19 C15 C12 . . 121.7(4) ?
    C25 C26 C27 . . 120.4(4) ?
    C25 C26 H26 . . 119.8 ?
    C27 C26 H26 . . 119.8 ?
    C18 C19 C15 . . 120.9(4) ?
    C18 C19 H19 . . 119.6 ?
    C15 C19 H19 . . 119.6 ?
    C15 C16 C17 . . 120.2(4) ?
    C15 C16 H16 . . 119.9 ?
    C17 C16 H16 . . 119.9 ?
    C28 C29 C25 . . 120.6(4) ?
    C28 C29 H29 . . 119.7 ?
    C25 C29 H29 . . 119.7 ?
    N2 C18 C19 . . 122.8(4) ?
    N2 C18 H18 . . 118.6 ?
    C19 C18 H18 . . 118.6 ?
    N2 C17 C16 . . 123.7(4) ?
    N2 C17 H17 . . 118.1 ?
    C16 C17 H17 . . 118.1 ?
    N4 C27 C26 . . 123.2(4) ?
    N4 C27 H27 . . 118.4 ?
    C26 C27 H27 . . 118.4 ?
    N4 C28 C29 . . 123.6(4) ?
    N4 C28 H28 . . 118.2 ?
    C29 C28 H28 . . 118.2 ?
    C17 N2 C18 . . 116.1(4) ?
    C17 N2 Cu1 . 4_465 120.6(3) ?
    C18 N2 Cu1 . 4_465 123.3(3) ?
    C28 N4 C27 . . 116.2(4) ?
    C28 N4 Cu2 . 4_465 123.5(3) ?
    C27 N4 Cu2 . 4_465 120.3(3) ?
data_global
_journal_date_recd_electronic     2009-12-17
_journal_date_accepted     2010-01-18
_journal_name_full     'Acta Crystallographica, Section E'
_journal_year     2010
_journal_volume     66
_journal_issue      2
_journal_page_first     m199
_journal_page_last     m199
_journal_paper_category     QM
_journal_coeditor_code     IM2172
_publ_contact_author_name     'Shi-Zhu, Liu'
_publ_contact_author_address
;
School of Chemistry and Environment
South China Normal University
Guangzhou 510631
P. R. China
;
_publ_contact_author_email     liushizhu521@126.com
_publ_contact_author_fax     '86 020 39310187'
_publ_contact_author_phone     '86 020 39310187'
_publ_section_title
;
Poly[[bis(\m~2~-4,4'-bipyridine)[\m~2~-(2,4-dichlorophenoxy)acetato]copper(I)]
nitrate]
;
loop_
    _publ_author_name
    _publ_author_footnote
    _publ_author_address
    'Shi-Zhu Liu' .
;
School of Chemistry and Environment
South China Normal University
Guangzhou 510631
People's Republic of China
;
