# Supplementary material for: Poly[[bis­(μ2-4,4′-bipyridine)[μ2-(2,4-dichloro­phen­oxy)acetato]copper(I)] nitrate]
Source: Acta Crystallogr Sect E Struct Rep Online. 2010 Jan 23;66(Pt 2):m199. doi: 10.1107/S1600536810002229 (PMC2979712; doi:10.1107/S1600536810002229)
Supplement: Supplementary file 2 [file e-66-0m199-Isup2.hkl]

# 
# h,k,l, Fc-squared, Fo-squared, sigma(Fo-squared) and status flag 
# 
data_I
_shelx_title ' 200911273 in P2(1)/c' 
_shelx_refln_list_code          4 
_shelx_F_calc_maximum      544.92 
_exptl_crystal_F_000       456.00 
_reflns_d_resolution_high  0.8347 
 
loop_ 
 _symmetry_equiv_pos_as_xyz 
 'x, y, z' 
 '-x, y+1/2, -z+1/2' 
 '-x, -y, -z' 
 'x, -y-1/2, z-1/2' 
 
_cell_length_a    10.5984 
_cell_length_b    18.5517 
_cell_length_c    15.2123 
_cell_angle_alpha  90.000 
_cell_angle_beta  108.835 
_cell_angle_gamma  90.000 
 
_shelx_F_squared_multiplier     1.000 
 
loop_ 
 _refln_index_h 
 _refln_index_k 
 _refln_index_l 
 _refln_F_squared_calc 
 _refln_F_squared_meas 
 _refln_F_squared_sigma 
 _refln_observed_status 
   1   0   0     7048.61     6358.87    145.49 o 
   2   0   0    14325.88    13134.28    241.65 o 
   3   0   0     4724.25     5706.80    109.41 o 
   4   0   0    21150.21    19452.28    358.68 o 
   5   0   0    73071.75    78057.77   1414.63 o 
   6   0   0     5990.58     6271.40    125.21 o 
   7   0   0     1070.14     1197.13     44.84 o 
   8   0   0     3180.95     3322.14     95.79 o 
   9   0   0     3510.45     3208.98    138.92 o 
  10   0   0      595.69      680.66     57.82 o 
  11   0   0       89.34      160.98     37.00 o 
  12   0   0      123.22      197.97     46.80 o 
   1   1   0     6682.63     6963.69    225.65 o 
   2   1   0     3377.56     3448.72     51.68 o 
   3   1   0      860.58      879.98     15.63 o 
   4   1   0     2287.86     2124.85     32.96 o 
   5   1   0     8707.30     9378.48    148.00 o 
   6   1   0    11091.92    11119.19    196.87 o 
   7   1   0     3753.07     3835.56     71.92 o 
   8   1   0      123.98      182.08     16.27 o 
   9   1   0        9.37       25.12     12.42 o 
  10   1   0      351.02      372.72     42.02 o 
  11   1   0     3682.93     3681.12    116.07 o 
  12   1   0      628.40      634.20     46.77 o 
   0   2   0    49138.30    42246.79    948.33 o 
   1   2   0     7586.63     8923.14    142.15 o 
   2   2   0    12502.25    11957.28    230.90 o 
   3   2   0     6345.26     7811.60    114.16 o 
   4   2   0      838.17      675.49     21.40 o 
   5   2   0    62350.13    65284.09    913.95 o 
   6   2   0     2339.46     1967.00     33.45 o 
   7   2   0      140.60      184.49     11.15 o 
   8   2   0     1270.09     1262.33     44.93 o 
   9   2   0     4224.14     4317.98    100.58 o 
  10   2   0     1253.77     1498.79     61.65 o 
  11   2   0      343.15      229.15     30.31 o 
   1   3   0     2004.69     2109.66     37.14 o 
   2   3   0       21.43       48.58      7.99 o 
   3   3   0      509.75      588.65     13.22 o 
   4   3   0      602.11      589.61     14.01 o 
   5   3   0     3335.82     3608.35     53.51 o 
   6   3   0     6573.31     6126.66    100.95 o 
   7   3   0      857.23      774.89     25.41 o 
   8   3   0       61.21       55.98     13.09 o 
   9   3   0       15.77       46.86     15.75 o 
  10   3   0      240.24      285.17     38.05 o 
  11   3   0     1489.35     1506.09     66.43 o 
   0   4   0   296934.22   243638.19   5475.17 o 
   1   4   0      144.71       76.23      9.68 o 
   2   4   0     6023.74     6395.88    105.76 o 
   3   4   0     2333.19     2749.16     50.00 o 
   4   4   0     9624.11     9824.39    144.14 o 
   5   4   0     9091.98     8845.97    159.27 o 
   6   4   0     2216.37     2313.24     42.53 o 
   7   4   0     1037.15      969.64     29.57 o 
   8   4   0      718.87      746.32     31.34 o 
   9   4   0     1144.81     1016.01     38.85 o 
  10   4   0      777.29      834.03     37.91 o 
  11   4   0        8.05       10.97     20.01 o 
   1   5   0     1894.31     1719.37     29.48 o 
   2   5   0     1516.76     1332.12     31.60 o 
   3   5   0      145.89      216.46      9.56 o 
   4   5   0      950.29      896.00     32.71 o 
   5   5   0     1315.18     1349.26     44.56 o 
   6   5   0     3607.65     3649.80     71.38 o 
   7   5   0      659.19      634.64     24.10 o 
   8   5   0      270.21      233.05     16.99 o 
   9   5   0       16.23       13.69     12.84 o 
  10   5   0      318.14      359.82     27.51 o 
  11   5   0     1195.90     1316.23     50.85 o 
   0   6   0    21570.37    22390.42    506.49 o 
   1   6   0    15566.04    15747.61    226.64 o 
   2   6   0     1192.71     1379.66     25.24 o 
   3   6   0      210.80      186.27      9.41 o 
   4   6   0       44.78       46.76      6.25 o 
   5   6   0     7293.39     7503.02    129.09 o 
   6   6   0      660.28      725.66     45.20 o 
   7   6   0        6.97       14.37     10.07 o 
   8   6   0     3112.00     3218.95     69.40 o 
   9   6   0      765.97      794.52     35.58 o 
  10   6   0     1440.65     1575.37     54.09 o 
  11   6   0       17.43       16.50     22.32 o 
   1   7   0    14148.10    15842.68    229.18 o 
   2   7   0     6482.64     6904.27    104.08 o 
   3   7   0      406.61      399.17     16.59 o 
   4   7   0      503.88      482.36     23.14 o 
   5   7   0       25.03       12.38      7.17 o 
   6   7   0     2890.78     3040.12     74.12 o 
   7   7   0      186.12      237.59     21.68 o 
   8   7   0      846.90      979.00     33.16 o 
   9   7   0      116.63      113.79     19.06 o 
  10   7   0      425.81      510.14     39.91 o 
  11   7   0      302.73      307.19     69.22 o 
   0   8   0    13795.48    14256.42    330.24 o 
   1   8   0        0.46       22.75      5.63 o 
   2   8   0     2878.01     3303.31     54.75 o 
   3   8   0     3741.82     3716.72     69.25 o 
   4   8   0      500.37      585.07     19.42 o 
   5   8   0       73.14       85.88     10.22 o 
   6   8   0      591.77      476.83     25.30 o 
   7   8   0      931.65      911.29     36.33 o 
   8   8   0      265.71      306.74     20.60 o 
   9   8   0      357.04      368.77     34.14 o 
  10   8   0      223.50      245.47     32.36 o 
  11   8   0        9.38       -1.13     29.40 o 
   1   9   0     2778.65     3421.35     65.23 o 
   2   9   0       25.67       13.23      6.52 o 
   3   9   0      620.99      738.93     22.57 o 
   4   9   0      481.95      532.57     19.22 o 
   5   9   0      148.84      104.14     14.50 o 
   6   9   0       12.29       14.88     11.92 o 
   7   9   0      171.70      130.62     17.68 o 
   8   9   0      551.01      515.35     34.92 o 
   9   9   0      637.72      587.46     41.27 o 
  10   9   0       45.37       35.53     22.78 o 
   0  10   0    28064.94    28421.55    645.98 o 
   1  10   0      742.97      846.24     29.32 o 
   2  10   0      233.33      227.38     11.00 o 
   3  10   0       69.41      113.85     10.89 o 
   4  10   0     2812.38     3041.91     61.59 o 
   5  10   0      136.69      136.34     16.62 o 
   6  10   0      707.11      588.65     50.45 o 
   7  10   0      103.68      133.27     18.76 o 
   8  10   0     1757.03     1720.63     89.77 o 
   9  10   0      289.74      315.71     40.63 o 
  10  10   0        9.54       -6.43     21.93 o 
   1  11   0      188.24      380.01     21.60 o 
   2  11   0       24.02       24.65      7.16 o 
   3  11   0       86.17      113.35     14.47 o 
   4  11   0        0.11       10.61      9.19 o 
   5  11   0      579.59      746.10     32.77 o 
   6  11   0      740.85      692.36     32.50 o 
   7  11   0     1019.21      857.07     37.23 o 
   8  11   0        1.49        6.77     15.26 o 
   9  11   0      115.46      118.30     21.64 o 
  10  11   0        7.45       32.02     23.61 o 
   0  12   0     1046.93      838.68     38.54 o 
   1  12   0     4042.15     3929.14    109.79 o 
   2  12   0      723.42      768.99     25.77 o 
   3  12   0     1176.33     1041.14     45.32 o 
   4  12   0     1593.55     1496.61     39.04 o 
   5  12   0     1885.73     1960.54     57.18 o 
   6  12   0      561.41      618.78     42.82 o 
   7  12   0      184.96      144.52     20.48 o 
   8  12   0        3.27        1.84     16.20 o 
   9  12   0      780.75      724.71     39.66 o 
  10  12   0      448.74      475.73     61.38 o 
   1  13   0     2561.89     2934.93     61.81 o 
   2  13   0      386.05      311.13     21.08 o 
   3  13   0      175.04      127.47     13.71 o 
   4  13   0       14.44        5.97      9.44 o 
   5  13   0       91.53       42.13     14.87 o 
   6  13   0     1160.18     1153.51     44.33 o 
   7  13   0       13.85       33.03     16.26 o 
   8  13   0        0.75       13.71     18.66 o 
   9  13   0       21.41       29.41     20.15 o 
   0  14   0     2329.19     2215.21     88.33 o 
   1  14   0     2345.01     2346.03     63.14 o 
   2  14   0       17.77       16.75     11.21 o 
   3  14   0       20.33       25.62     10.81 o 
   4  14   0     2071.84     1890.18     78.63 o 
   5  14   0      332.39      294.99     24.54 o 
   6  14   0     1010.93     1009.73     46.20 o 
   7  14   0       13.42       28.06     16.38 o 
   8  14   0      374.47      350.89     30.66 o 
   9  14   0      400.05      381.98     33.40 o 
   1  15   0       27.37       29.39     13.91 o 
   2  15   0      250.46      341.33     27.38 o 
   3  15   0       17.02       -2.27     11.77 o 
   4  15   0        9.32       12.85     22.26 o 
   5  15   0      298.19      337.37     26.87 o 
   6  15   0      369.76      333.19     27.79 o 
   7  15   0      425.58      394.30     33.40 o 
   8  15   0       44.17       27.37     18.50 o 
   0  16   0       23.81       43.61     25.24 o 
   1  16   0     4277.83     4902.60    134.83 o 
   2  16   0       62.89       49.98     15.54 o 
   3  16   0      293.41      232.08     21.90 o 
   4  16   0     1891.96     1821.06     73.60 o 
   5  16   0      881.51     1184.90     50.71 o 
   6  16   0      338.39      350.25     29.36 o 
   7  16   0        0.22       17.71     19.24 o 
   8  16   0        8.48       14.64     26.52 o 
   1  17   0      697.86      777.87     86.15 o 
   2  17   0      356.79      363.59     39.09 o 
   3  17   0       23.19        6.95     14.63 o 
   4  17   0        1.22      -18.83     18.06 o 
   5  17   0       58.32       56.10     48.51 o 
   6  17   0      868.68      928.47     44.21 o 
   7  17   0      137.39      159.85     26.20 o 
   0  18   0      826.38      914.65     69.83 o 
   1  18   0     1167.25     1070.09     53.36 o 
   2  18   0        1.40        5.76     14.65 o 
   3  18   0        2.09       40.73     16.83 o 
   4  18   0      884.85      828.42     50.41 o 
   5  18   0      734.77      654.89     47.58 o 
   6  18   0      541.61      561.23     47.68 o 
   7  18   0       17.75       12.27     20.87 o 
   1  19   0        8.77       10.16     20.52 o 
   2  19   0      129.84      122.18     21.21 o 
   3  19   0       39.05       52.55     23.54 o 
   4  19   0       34.23       22.01     22.90 o 
   5  19   0       30.32       28.13     25.72 o 
   6  19   0      162.32      198.94     31.13 o 
   0  20   0      407.49      418.24     56.84 o 
   1  20   0      406.90      436.55     40.61 o 
   2  20   0       49.35       35.55     22.64 o 
   3  20   0      104.88      100.91     52.43 o 
   4  20   0      182.25      144.70     41.65 o 
   5  20   0      260.07      345.06     50.23 o 
   1  21   0      499.90      558.94     45.49 o 
   2  21   0       34.82       43.87     25.12 o 
   3  21   0       73.76       52.19     39.94 o 
   0  22   0       97.77      153.38     46.80 o 
   1  22   0        1.81       -1.22     23.15 o 
 -12   1   1       32.03       18.99     22.86 o 
 -11   1   1       55.84       48.66     22.61 o 
 -10   1   1        4.91       27.06     16.88 o 
  -9   1   1        6.02       -8.48     11.01 o 
  -8   1   1      637.88      624.38     22.58 o 
  -7   1   1      380.48      470.72     14.66 o 
  -6   1   1     1347.48     1372.09     25.99 o 
  -5   1   1      200.93      149.52      7.77 o 
  -4   1   1      334.38      296.04      8.91 o 
  -3   1   1     4919.20     3827.22     53.07 o 
  -2   1   1     4637.39     3761.39     50.99 o 
  -1   1   1      370.55      144.84      4.45 o 
   0   1   1     8205.57     6002.23    578.73 o 
   1   1   1     5581.28     6438.89    146.95 o 
   2   1   1    17399.13    16266.55    260.27 o 
   3   1   1      179.77       58.59      6.18 o 
   4   1   1     2672.82     2847.47     42.85 o 
   5   1   1      209.67      181.74      8.08 o 
   6   1   1     1923.74     1530.62     31.93 o 
   7   1   1      123.68      143.78     12.45 o 
   8   1   1      426.53      422.31     41.90 o 
   9   1   1       23.83        4.73     11.42 o 
  10   1   1      526.87      578.67     46.80 o 
  11   1   1       16.18      -15.63     18.26 o 
 -12   2   1        9.12        4.41     21.21 o 
 -11   2   1      517.26      508.06     48.39 o 
 -10   2   1      511.93      513.16     59.33 o 
  -9   2   1       30.12       41.86     13.40 o 
  -8   2   1       62.33       37.04     15.70 o 
  -7   2   1     1240.82     1333.81     29.16 o 
  -6   2   1     2239.94     2046.56     35.59 o 
  -5   2   1     3326.33     3168.62     47.56 o 
  -4   2   1        5.96       -2.33      3.04 o 
  -3   2   1      158.35      136.95      5.50 o 
  -2   2   1     5014.51     5683.28     89.81 o 
  -1   2   1     6345.12     6916.37    110.86 o 
   0   2   1     1874.50     1983.61     33.40 o 
   1   2   1        4.01        5.94      2.56 o 
   2   2   1     2682.26     2850.75     50.26 o 
   3   2   1     1054.03     1132.89     24.98 o 
   4   2   1      232.83      309.31     15.70 o 
   5   2   1      654.64      633.49     16.03 o 
   6   2   1      268.75      286.63     12.68 o 
   7   2   1     2189.65     2051.22     46.72 o 
   8   2   1      487.75      436.33     24.92 o 
   9   2   1       47.60       31.18     13.80 o 
  10   2   1       40.08       34.98     19.08 o 
  11   2   1      379.35      357.28     35.33 o 
 -12   3   1       19.58       48.39     24.08 o 
 -11   3   1       88.91       82.88     22.69 o 
 -10   3   1      214.50      218.60     29.00 o 
  -9   3   1     2498.36     2400.74     64.73 o 
  -8   3   1      706.68      746.78     26.03 o 
  -7   3   1      347.67      352.80     13.93 o 
  -6   3   1       18.87       11.63      4.87 o 
  -5   3   1     6312.74     6493.82     90.07 o 
  -4   3   1     6431.86     6460.48     88.50 o 
  -3   3   1    10692.57     9508.19    154.67 o 
  -2   3   1     2034.30     1707.95     31.62 o 
  -1   3   1    21984.61    20285.92    319.08 o 
   0   3   1    14274.12    16411.86    232.22 o 
   1   3   1     7790.10     7891.29    127.56 o 
   2   3   1      329.60      205.32      6.00 o 
   3   3   1     1142.93      854.11     20.51 o 
   4   3   1       28.91       30.02      4.30 o 
   5   3   1     9070.52     8490.01    153.03 o 
   6   3   1     1648.04     1773.61     35.72 o 
   7   3   1     2826.38     2791.73     59.59 o 
   8   3   1      209.05      178.60     22.63 o 
   9   3   1      112.13      136.65     18.54 o 
  10   3   1      778.66      664.75     34.64 o 
  11   3   1     1136.60     1027.80     55.44 o 
 -12   4   1        8.06       -2.45     29.40 o 
 -11   4   1      231.50      270.92     28.31 o 
 -10   4   1      535.14      624.65     32.12 o 
  -9   4   1       21.10       35.59     13.41 o 
  -8   4   1        0.83       13.33      9.68 o 
  -7   4   1        0.58        3.18     10.19 o 
  -6   4   1     1870.15     2111.87     40.83 o 
  -5   4   1     8056.23     8291.43    119.92 o 
  -4   4   1     1653.00     1446.42     31.25 o 
  -3   4   1     6118.23     5691.07     97.49 o 
  -2   4   1     1895.71     2195.02     39.31 o 
  -1   4   1     3012.19     2885.07     50.49 o 
   0   4   1    22220.47    22950.34    413.16 o 
   1   4   1       32.11       12.49      3.57 o 
   2   4   1     2720.55     2458.08     44.74 o 
   3   4   1        4.86       -5.32      3.55 o 
   4   4   1     3411.95     3302.29     59.09 o 
   5   4   1      254.92      230.72      9.19 o 
   6   4   1     2426.23     2208.61     56.83 o 
   7   4   1     3012.50     2862.38     61.43 o 
   8   4   1       53.58       78.76     17.70 o 
   9   4   1       17.97       15.13     13.25 o 
  10   4   1       33.78       26.31     15.34 o 
  11   4   1      384.98      420.34     38.72 o 
 -11   5   1      127.07      135.96     27.61 o 
 -10   5   1       44.59       79.28     16.91 o 
  -9   5   1      431.05      419.97     25.62 o 
  -8   5   1     3477.72     3468.91     75.04 o 
  -7   5   1      601.85      621.69     22.81 o 
  -6   5   1      349.46      324.65     13.69 o 
  -5   5   1     1178.49     1160.71     21.41 o 
  -4   5   1     5848.08     5530.25     95.43 o 
  -3   5   1     1128.68     1078.95     32.25 o 
  -2   5   1     4058.30     4100.84     63.04 o 
  -1   5   1     4651.48     4123.50     71.07 o 
   0   5   1     6066.69     5388.16    111.04 o 
   1   5   1    19074.43    18376.47    280.81 o 
   2   5   1    12656.30    12039.61    195.19 o 
   3   5   1      685.46      546.42     15.25 o 
   4   5   1     3917.70     3868.66     61.40 o 
   5   5   1     3088.73     3108.81     67.81 o 
   6   5   1    10635.68    10197.91    226.69 o 
   7   5   1       33.89       36.68     14.06 o 
   8   5   1      154.66      126.52     17.64 o 
   9   5   1       25.08       19.47     14.33 o 
  10   5   1     3038.59     3081.86     83.83 o 
  11   5   1      745.66      752.52     40.49 o 
 -11   6   1      918.41      889.09     51.23 o 
 -10   6   1     1987.89     1915.94     88.82 o 
  -9   6   1      137.32      133.70     18.63 o 
  -8   6   1     1798.68     1785.54     45.17 o 
  -7   6   1      420.57      446.95     27.94 o 
  -6   6   1     3280.31     3078.90     62.08 o 
  -5   6   1     5371.39     4691.54     85.06 o 
  -4   6   1       42.97       56.84      6.86 o 
  -3   6   1      417.69      519.39     15.99 o 
  -2   6   1      261.72      276.18      9.17 o 
  -1   6   1     2611.97     2556.83     49.05 o 
   0   6   1      843.72      875.42     25.60 o 
   1   6   1       11.25        1.29      3.27 o 
   2   6   1      425.95      412.16     18.18 o 
   3   6   1      214.20      226.74     12.34 o 
   4   6   1      841.39      809.80     27.73 o 
   5   6   1     1200.43     1254.43     38.59 o 
   6   6   1     1886.40     1870.72     59.36 o 
   7   6   1     2033.28     2035.95     49.73 o 
   8   6   1      834.06      816.76     35.38 o 
   9   6   1       17.01       16.91     14.90 o 
  10   6   1        0.06        0.33     15.90 o 
  11   6   1     1172.07     1209.29     50.57 o 
 -11   7   1      258.07      220.47     32.71 o 
 -10   7   1      240.70      240.48     30.24 o 
  -9   7   1     1797.27     1760.15     54.83 o 
  -8   7   1     1703.37     1781.18     46.02 o 
  -7   7   1       18.42       42.87     11.12 o 
  -6   7   1      152.07      153.55     13.05 o 
  -5   7   1     4281.71     3898.27     72.95 o 
  -4   7   1     4687.78     4236.04     76.90 o 
  -3   7   1     7618.70     7983.99    119.55 o 
  -2   7   1       88.44       95.16      9.34 o 
  -1   7   1    12067.56    12275.82    200.74 o 
   0   7   1    15261.71    15128.14    245.53 o 
   1   7   1    28799.63    28231.37    401.56 o 
   2   7   1     2023.55     2121.98     42.79 o 
   3   7   1     1986.54     2053.33     42.21 o 
   4   7   1      410.54      411.41     15.09 o 
   5   7   1    14533.46    14065.97    273.05 o 
   6   7   1     8271.28     7724.74    160.72 o 
   7   7   1     3080.06     3181.28     80.33 o 
   8   7   1       54.44       24.51     11.61 o 
   9   7   1      756.77      680.15     51.34 o 
  10   7   1     2550.93     2540.45     74.81 o 
  11   7   1     1790.94     1816.07     81.84 o 
 -11   8   1      751.96      687.65     47.61 o 
 -10   8   1     2637.42     2750.05    139.66 o 
  -9   8   1      545.23      493.87     54.90 o 
  -8   8   1        2.94        2.55     12.48 o 
  -7   8   1       59.70       58.29     11.91 o 
  -6   8   1     4838.41     4542.52    101.51 o 
  -5   8   1     6585.00     6617.41    116.19 o 
  -4   8   1     2553.93     2321.30     64.65 o 
  -3   8   1     4654.48     4635.70     83.77 o 
  -2   8   1       11.66        9.71      4.91 o 
  -1   8   1     9495.78     9287.67    155.47 o 
   0   8   1    16865.25    16339.03    265.69 o 
   1   8   1     1549.32     1550.75     29.91 o 
   2   8   1     2446.73     2097.22     37.24 o 
   3   8   1      915.79      970.59     25.55 o 
   4   8   1      997.91      984.00     26.10 o 
   5   8   1       62.03       30.15     11.13 o 
   6   8   1     5078.96     5261.34    116.94 o 
   7   8   1     1617.97     1422.51     47.56 o 
   8   8   1      335.66      351.45     35.36 o 
   9   8   1       18.20       -3.38     14.61 o 
  10   8   1       53.19       63.89     23.45 o 
 -11   9   1      107.20      156.09     31.65 o 
 -10   9   1      140.87      128.70     68.97 o 
  -9   9   1       40.26       31.53     16.02 o 
  -8   9   1      646.12      566.37     30.84 o 
  -7   9   1      116.27      104.97     15.95 o 
  -6   9   1       54.88       63.48     18.43 o 
  -5   9   1     3184.39     3273.49     67.51 o 
  -4   9   1     4583.32     4027.82     75.85 o 
  -3   9   1     1240.75      973.25     27.09 o 
  -2   9   1     1202.07     1380.81     28.82 o 
  -1   9   1      863.25      975.61     29.02 o 
   0   9   1    16707.70    17618.63    287.30 o 
   1   9   1    42427.13    43516.31    616.51 o 
   2   9   1    11055.43    10930.30    192.74 o 
   3   9   1      443.76      491.92     18.15 o 
   4   9   1     1091.36     1137.85     29.72 o 
   5   9   1     7763.51     8168.17    168.72 o 
   6   9   1    20338.34    20660.53    396.30 o 
   7   9   1      516.79      445.37     28.72 o 
   8   9   1        0.89       17.28     12.73 o 
   9   9   1       76.97       70.41     24.26 o 
  10   9   1     2329.48     2403.44     91.49 o 
 -10  10   1     1549.22     1416.03     98.86 o 
  -9  10   1      116.20      142.36     21.41 o 
  -8  10   1     2066.06     2076.75     62.24 o 
  -7  10   1      363.93      294.37     22.87 o 
  -6  10   1     5047.32     5343.51    118.82 o 
  -5  10   1     6025.88     5877.88    131.13 o 
  -4  10   1        5.38       -2.81      7.66 o 
  -3  10   1     1408.99     1522.68     36.79 o 
  -2  10   1        0.64       14.93      6.26 o 
  -1  10   1     5678.80     5923.96    105.78 o 
   0  10   1      302.10      462.04     24.37 o 
   1  10   1      365.51      454.43     20.14 o 
   2  10   1     1630.00     1461.52     30.07 o 
   3  10   1      252.50      252.02     13.99 o 
   4  10   1     2122.31     1753.68     40.80 o 
   5  10   1     2309.36     2597.30     67.69 o 
   6  10   1     3369.70     3370.93    125.38 o 
   7  10   1     1419.22     1668.31     53.79 o 
   8  10   1     1392.40     1507.18     53.15 o 
   9  10   1      332.47      338.60     35.50 o 
  10  10   1       72.25       58.13     29.03 o 
 -10  11   1      116.04       90.84     26.85 o 
  -9  11   1      424.66      480.39     32.60 o 
  -8  11   1      123.56      141.99     21.14 o 
  -7  11   1      147.36      168.83     20.42 o 
  -6  11   1      556.55      580.59     29.93 o 
  -5  11   1     1676.33     1454.67     37.61 o 
  -4  11   1     3236.97     2999.94     62.07 o 
  -3  11   1     1978.52     2131.73     70.84 o 
  -2  11   1     2172.75     2408.76     58.78 o 
  -1  11   1      526.42      727.40     23.87 o 
   0  11   1     5249.34     4850.92     90.27 o 
   1  11   1     8217.55     7784.22    120.80 o 
   2  11   1        6.90        7.65      9.41 o 
   3  11   1       53.29       36.47      9.14 o 
   4  11   1       42.83       48.80     13.07 o 
   5  11   1     8721.85     8529.19    177.09 o 
   6  11   1     4567.88     4606.09    108.22 o 
   7  11   1      811.54      834.05    102.27 o 
   8  11   1      349.65      360.15     28.93 o 
   9  11   1       33.73       53.71     19.30 o 
  10  11   1      565.13      629.43     48.67 o 
 -10  12   1      461.64      521.67     52.91 o 
  -9  12   1      245.65      232.93     26.67 o 
  -8  12   1        5.54       23.16     21.68 o 
  -7  12   1      710.09      747.97     36.47 o 
  -6  12   1      622.42      522.20     29.32 o 
  -5  12   1     1344.01     1312.23    100.53 o 
  -4  12   1      451.23      471.43     25.57 o 
  -3  12   1     1858.16     1982.22     47.02 o 
  -2  12   1      505.51      295.26     19.91 o 
  -1  12   1     1316.76     1436.18     36.97 o 
   0  12   1    12441.15    11689.39    198.26 o 
   1  12   1      714.21      687.11     23.80 o 
   2  12   1      582.59      509.97     21.19 o 
   3  12   1       50.41       46.85      9.77 o 
   4  12   1      650.21      837.46     43.66 o 
   5  12   1      260.58      236.84     33.65 o 
   6  12   1     1072.79     1229.14     44.54 o 
   7  12   1      184.29      140.29     21.44 o 
   8  12   1       17.44       -4.81     15.88 o 
   9  12   1      312.03      293.51     52.20 o 
  -9  13   1       97.33       53.20     28.06 o 
  -8  13   1      171.64      182.28     24.49 o 
  -7  13   1        2.22       -4.83     14.91 o 
  -6  13   1       14.83       -4.82     13.86 o 
  -5  13   1      105.24      134.25     19.30 o 
  -4  13   1      163.27      129.29     14.38 o 
  -3  13   1        4.15       28.66     10.57 o 
  -2  13   1      144.05      167.04     17.03 o 
  -1  13   1      138.06      221.58     17.36 o 
   0  13   1     1665.91     1815.22     51.95 o 
   1  13   1     1186.49     1419.86     44.21 o 
   2  13   1      723.44      661.73     25.22 o 
   3  13   1      307.73      364.70     18.93 o 
   4  13   1        2.30        4.61     11.93 o 
   5  13   1      690.34      741.18     34.07 o 
   6  13   1     2057.35     2234.25     77.78 o 
   7  13   1        4.41      -14.21     19.64 o 
   8  13   1        9.63       31.57     18.21 o 
   9  13   1        0.74      -13.22     18.52 o 
  -9  14   1      171.63      196.56     30.13 o 
  -8  14   1      454.59      452.83     32.62 o 
  -7  14   1       38.59       52.69     18.51 o 
  -6  14   1      269.31      326.18     26.83 o 
  -5  14   1     1534.90     1357.99     57.08 o 
  -4  14   1      166.49      192.72     21.93 o 
  -3  14   1      143.50      132.09     17.10 o 
  -2  14   1      305.10      195.56     19.00 o 
  -1  14   1     1056.20     1105.84     33.13 o 
   0  14   1      598.33      789.72     27.88 o 
   1  14   1       12.81        9.70     11.91 o 
   2  14   1      212.38      172.29     15.39 o 
   3  14   1       31.87       23.81     11.21 o 
   4  14   1      186.06      101.49     17.28 o 
   5  14   1      885.81      841.96     37.01 o 
   6  14   1      162.67       70.24     17.62 o 
   7  14   1      181.59      190.25     29.72 o 
   8  14   1       62.44       52.53     22.15 o 
   9  14   1      151.88      141.64     24.91 o 
  -9  15   1      222.17      285.36     31.38 o 
  -8  15   1        8.29        8.41     18.80 o 
  -7  15   1      335.18      320.76     28.61 o 
  -6  15   1      353.56      299.72     27.22 o 
  -5  15   1       67.08       91.51     21.69 o 
  -4  15   1      694.60      772.29     30.22 o 
  -3  15   1       76.07       73.14     15.91 o 
  -2  15   1      891.92      945.77     37.16 o 
  -1  15   1      192.22      299.12     22.29 o 
   0  15   1     1118.36     1146.98     34.78 o 
   1  15   1       30.16       79.94     15.73 o 
   2  15   1      209.58      225.19     20.84 o 
   3  15   1       34.17        8.44     11.07 o 
   4  15   1       79.98       81.12     17.74 o 
   5  15   1     1446.84     1243.33     46.83 o 
   6  15   1        1.37       15.18     16.59 o 
   7  15   1        2.27        3.76     17.11 o 
   8  15   1      187.70      170.24     26.02 o 
  -8  16   1       55.88       46.68     23.88 o 
  -7  16   1       67.59       51.27     22.45 o 
  -6  16   1      183.74      167.53     24.12 o 
  -5  16   1      716.52      602.38     34.75 o 
  -4  16   1        5.57        1.94     14.26 o 
  -3  16   1      253.62      291.24     30.64 o 
  -2  16   1       46.70       10.89     13.53 o 
  -1  16   1      269.70      256.87     22.70 o 
   0  16   1     7861.70     7627.96    161.63 o 
   1  16   1      324.57      385.91     41.17 o 
   2  16   1      216.11      280.90     23.38 o 
   3  16   1        2.25        9.04     14.25 o 
   4  16   1      201.96      294.69     48.49 o 
   5  16   1      211.88      181.23     23.14 o 
   6  16   1        9.35       23.78     18.60 o 
   7  16   1      328.72      310.94     29.13 o 
   8  16   1       17.97       -5.72     18.72 o 
  -7  17   1      152.82      133.16     25.39 o 
  -6  17   1       26.20       -5.06     17.57 o 
  -5  17   1        0.50       27.31     23.37 o 
  -4  17   1        9.55       35.31     39.45 o 
  -3  17   1      362.87      298.61     25.31 o 
  -2  17   1       49.11       50.93     15.98 o 
  -1  17   1      185.93      216.05     22.28 o 
   0  17   1       25.38       50.01     23.89 o 
   1  17   1      379.62      297.16     24.40 o 
   2  17   1      132.31      117.61     18.81 o 
   3  17   1      596.62      732.59     64.32 o 
   4  17   1       97.98      142.73     21.96 o 
   5  17   1       21.20       50.58     20.53 o 
   6  17   1        9.98       -1.75     17.96 o 
   7  17   1       67.06       44.38     25.30 o 
  -7  18   1       18.39        9.49     20.97 o 
  -6  18   1       10.71       15.72     19.99 o 
  -5  18   1      132.86      112.10     36.02 o 
  -4  18   1      595.36      541.50     41.68 o 
  -3  18   1        0.41       -6.24     14.73 o 
  -2  18   1      112.61       75.50     18.36 o 
  -1  18   1      199.66      202.50     74.73 o 
   0  18   1       51.64       89.49     36.63 o 
   1  18   1       35.80       -3.44     21.68 o 
   2  18   1        4.92        8.98     16.60 o 
   3  18   1        3.42      -10.65     19.95 o 
   4  18   1      141.80       95.16     35.53 o 
   5  18   1      406.32      348.88     30.63 o 
   6  18   1       41.60       46.71     21.47 o 
  -6  19   1       94.62       76.29     28.67 o 
  -5  19   1      124.33      148.47     30.58 o 
  -4  19   1      200.86      196.14     31.62 o 
  -3  19   1      365.72      386.49     29.31 o 
  -2  19   1      378.85      380.65     36.73 o 
  -1  19   1       46.24       74.76     23.76 o 
   0  19   1       43.08       65.41     23.37 o 
   1  19   1      602.73      849.27     73.01 o 
   2  19   1      438.79      468.26     31.25 o 
   3  19   1       64.54       32.77     22.51 o 
   4  19   1       29.45       16.31     23.64 o 
   5  19   1       32.37       88.65     41.53 o 
  -5  20   1       46.36       64.99     32.34 o 
  -4  20   1       16.12       -2.43     38.22 o 
  -3  20   1        7.30       16.14     18.14 o 
  -2  20   1        2.07      -25.80     19.32 o 
  -1  20   1       63.84       29.31     23.05 o 
   0  20   1      374.06      340.22     37.41 o 
   1  20   1       84.50       86.91     25.63 o 
   2  20   1       58.48       77.92     39.20 o 
   3  20   1        4.94      -10.04     21.25 o 
   4  20   1        2.97      -27.69     23.22 o 
  -4  21   1      494.83      581.22     47.11 o 
  -3  21   1      249.94      232.28     49.98 o 
  -2  21   1        7.70        7.68     23.64 o 
  -1  21   1       20.62       59.10     26.12 o 
   0  21   1      233.03      320.25     38.89 o 
   1  21   1      172.38      179.07     31.31 o 
   2  21   1       81.46       49.00     36.51 o 
   3  21   1       11.63       12.60     25.55 o 
  -1  22   1       13.96       42.21     27.09 o 
   0  22   1      363.88      325.53     38.94 o 
   1  22   1        1.68       -1.70     22.66 o 
 -12   0   2       25.45        2.21     30.63 o 
 -11   0   2      831.00      964.39     71.05 o 
 -10   0   2      451.25      513.80     49.74 o 
  -9   0   2     1078.70     1295.86     51.45 o 
  -8   0   2     1215.64     1220.17     36.87 o 
  -7   0   2     3048.34     3060.02     68.97 o 
  -6   0   2      851.97     1086.58     30.99 o 
  -5   0   2       76.34       68.17      7.98 o 
  -4   0   2    15238.64    17125.08    332.44 o 
  -3   0   2     1279.63      980.67     49.75 o 
  -2   0   2      700.15     1248.96     27.25 o 
  -1   0   2     2870.38     3466.53     82.88 o 
   0   0   2       19.30       63.95      5.64 o 
   1   0   2    20663.73    21087.06    471.55 o 
   2   0   2    40116.23    44301.18    985.76 o 
   3   0   2      106.36       37.84      8.94 o 
   4   0   2     1585.03     1611.64     46.79 o 
   5   0   2     1301.90     1053.34     30.35 o 
   6   0   2    10723.57    10140.04    247.92 o 
   7   0   2    11836.10    11246.35    274.75 o 
   8   0   2      700.62      761.22     39.67 o 
   9   0   2      142.09      173.47     34.55 o 
  10   0   2     2647.86     2370.54    120.30 o 
  11   0   2     3370.58     3513.78    164.41 o 
 -12   1   2        4.59        7.82     20.08 o 
 -11   1   2      484.03      494.84     53.90 o 
 -10   1   2     3119.63     3366.48    103.00 o 
  -9   1   2     6354.32     6651.56    270.88 o 
  -8   1   2      270.49      259.52     13.15 o 
  -7   1   2        9.90        9.34      5.83 o 
  -6   1   2      471.74      462.36     13.47 o 
  -5   1   2    14995.37    15584.11    205.51 o 
  -4   1   2    10664.66    10479.58    139.22 o 
  -3   1   2        1.15        6.00      2.50 o 
  -2   1   2      105.43      122.85      4.51 o 
  -1   1   2     3429.36     3457.85     87.74 o 
   0   1   2    10777.37    11314.44    250.18 o 
   1   1   2     1372.74     1671.99     42.91 o 
   2   1   2     2114.02     2290.49     48.36 o 
   3   1   2     7398.16     6967.99    103.26 o 
   4   1   2      788.60      812.61     18.21 o 
   5   1   2     5059.45     4522.02     66.47 o 
   6   1   2      450.68      470.62     19.87 o 
   7   1   2     3323.90     3316.79     68.74 o 
   8   1   2     3321.83     3276.67     81.65 o 
   9   1   2      370.81      302.96     59.17 o 
  10   1   2      867.10      822.07     50.35 o 
  11   1   2       70.03       63.23     27.44 o 
 -12   2   2      479.63      512.77     74.00 o 
 -11   2   2     1327.89     1341.41    155.71 o 
 -10   2   2      106.74      133.06     22.47 o 
  -9   2   2     1619.38     1617.42     48.13 o 
  -8   2   2     5349.89     5191.08     85.27 o 
  -7   2   2       29.90       23.83      6.37 o 
  -6   2   2        4.12       29.76      5.54 o 
  -5   2   2       33.20       56.47      5.43 o 
  -4   2   2     4222.50     3609.68     51.86 o 
  -3   2   2     2018.40     2522.93     36.31 o 
  -2   2   2       11.77       76.18      3.96 o 
  -1   2   2       58.58      161.27     12.62 o 
   0   2   2     4506.66     4602.30     84.59 o 
   1   2   2      264.44      330.54      9.93 o 
   2   2   2    14071.76    13074.55    211.37 o 
   3   2   2     6516.02     6915.61    116.83 o 
   4   2   2     3271.28     3409.30     63.89 o 
   5   2   2     3498.81     3426.87     76.39 o 
   6   2   2     6306.58     5792.82    104.34 o 
   7   2   2     8480.63     8441.93    174.30 o 
   8   2   2       90.87      119.80     23.79 o 
   9   2   2       60.54       44.68     14.82 o 
  10   2   2      632.01      623.00     41.75 o 
  11   2   2     5346.43     5184.86    275.77 o 
 -12   3   2        7.65       10.78     32.34 o 
 -11   3   2        4.71        1.53     17.75 o 
 -10   3   2     1144.54     1184.54     42.67 o 
  -9   3   2     1563.77     1517.59     46.49 o 
  -8   3   2      534.66      610.09     23.14 o 
  -7   3   2      584.06      527.86     15.54 o 
  -6   3   2      104.56       72.38      6.64 o 
  -5   3   2     5513.80     4771.27     75.16 o 
  -4   3   2     3326.03     3549.16     56.64 o 
  -3   3   2      561.17      655.58     14.49 o 
  -2   3   2      484.33      415.00     13.56 o 
  -1   3   2      583.89      639.88     16.76 o 
   0   3   2     1392.47     1497.49     27.40 o 
   1   3   2       61.39       20.97      3.21 o 
   2   3   2       49.38       52.41      5.30 o 
   3   3   2       22.07       40.63      5.65 o 
   4   3   2     2557.25     2792.59     54.49 o 
   5   3   2     1721.98     1798.43     40.29 o 
   6   3   2      580.71      482.63     25.00 o 
   7   3   2     1012.00     1112.48     39.93 o 
   8   3   2     1380.37     1208.30     69.85 o 
   9   3   2       81.52       54.51     15.72 o 
  10   3   2      799.24      773.02     46.43 o 
  11   3   2        1.14       32.96     22.94 o 
 -12   4   2      117.98      146.27     41.65 o 
 -11   4   2       56.13       44.14     20.33 o 
 -10   4   2      237.10      220.54     23.67 o 
  -9   4   2       18.65       15.95     10.19 o 
  -8   4   2     3411.14     3429.91     69.75 o 
  -7   4   2     3400.98     3164.75     63.49 o 
  -6   4   2      929.54      898.94     26.80 o 
  -5   4   2       62.77       72.19      7.62 o 
  -4   4   2     1704.70     1721.13     31.40 o 
  -3   4   2     9334.24     8952.65    130.30 o 
  -2   4   2     2608.36     3131.38     55.34 o 
  -1   4   2      120.49      274.67      9.18 o 
   0   4   2      369.18      510.85     15.83 o 
   1   4   2     6565.40     6181.47    102.04 o 
   2   4   2      271.24      222.44     14.58 o 
   3   4   2      169.56      270.04     14.77 o 
   4   4   2     2241.37     2312.19     46.93 o 
   5   4   2      695.57      586.56     30.87 o 
   6   4   2    10099.37     9993.58    200.07 o 
   7   4   2      158.81      147.10     17.46 o 
   8   4   2      120.13      120.24     18.04 o 
   9   4   2      165.30      140.56     20.09 o 
  10   4   2      893.24      794.41     39.29 o 
  11   4   2     1339.79     1416.58     66.78 o 
 -12   5   2       70.67       68.36     37.24 o 
 -11   5   2       19.52       21.26     19.56 o 
 -10   5   2      822.63      894.69     38.09 o 
  -9   5   2      250.91      256.71     25.18 o 
  -8   5   2      747.26      728.84     37.84 o 
  -7   5   2      148.13      162.84     13.30 o 
  -6   5   2       95.71      101.41      6.83 o 
  -5   5   2     1871.02     2091.94     38.51 o 
  -4   5   2       56.80       23.71      7.39 o 
  -3   5   2     1967.18     2210.81     42.47 o 
  -2   5   2     1583.68     1714.15     66.34 o 
  -1   5   2     1039.53      974.66     21.46 o 
   0   5   2     4212.80     3800.63     58.05 o 
   1   5   2     9743.66    11206.79    159.71 o 
   2   5   2      140.32      116.07      7.04 o 
   3   5   2     2600.12     2364.86     48.64 o 
   4   5   2      333.86      444.72     15.61 o 
   5   5   2     5398.65     4784.98    155.94 o 
   6   5   2      588.89      707.44     30.07 o 
   7   5   2       20.82       21.18     11.85 o 
   8   5   2      689.76      700.43     41.97 o 
   9   5   2       76.63       77.89     17.94 o 
  10   5   2      209.25      225.36     28.08 o 
  11   5   2       39.07       19.30     67.99 o 
 -11   6   2      461.56      527.55     44.59 o 
 -10   6   2       74.03       57.82     19.94 o 
  -9   6   2        8.76       34.16     14.03 o 
  -8   6   2     7593.91     8213.03    146.02 o 
  -7   6   2        5.25       -6.91      7.98 o 
  -6   6   2       75.89       70.76      8.49 o 
  -5   6   2      178.65      245.12     11.13 o 
  -4   6   2      415.74      519.96     16.83 o 
  -3   6   2    17376.14    18371.28    263.74 o 
  -2   6   2      739.47      741.96     17.04 o 
  -1   6   2      908.46      736.37     18.50 o 
   0   6   2     1047.39     1248.49     23.12 o 
   1   6   2    25607.35    26972.42    426.98 o 
   2   6   2      837.15      535.23     16.09 o 
   3   6   2     2069.13     2003.68     34.90 o 
   4   6   2     4066.38     4155.08     76.32 o 
   5   6   2      945.64      804.49     30.58 o 
   6   6   2    11076.30    11386.46    227.28 o 
   7   6   2      164.40      157.19     18.17 o 
   8   6   2        2.41       -0.82     12.67 o 
   9   6   2        7.39       -0.17     15.61 o 
  10   6   2       47.76       52.92     18.88 o 
  11   6   2     1969.70     2063.86     69.63 o 
 -11   7   2       35.37       28.53     21.66 o 
 -10   7   2      161.79      112.77     49.62 o 
  -9   7   2      522.91      557.53     30.33 o 
  -8   7   2     2383.46     2601.81     68.40 o 
  -7   7   2      874.41      961.30     48.09 o 
  -6   7   2      414.71      380.52     17.33 o 
  -5   7   2     1293.90     1181.50     25.95 o 
  -4   7   2        8.52       21.87      4.66 o 
  -3   7   2      174.81      139.77      7.89 o 
  -2   7   2      814.21      906.10     20.23 o 
  -1   7   2       23.50        9.12      4.65 o 
   0   7   2    13820.95    14728.56    212.60 o 
   1   7   2     2723.24     2897.34     73.19 o 
   2   7   2      450.02      472.70     15.92 o 
   3   7   2      921.25     1033.82     25.59 o 
   4   7   2      667.73      735.42     28.58 o 
   5   7   2      593.23      579.57     26.73 o 
   6   7   2      382.34      390.68     32.77 o 
   7   7   2        1.61       23.68     13.72 o 
   8   7   2      174.27      216.38     22.11 o 
   9   7   2        1.73       11.17     16.89 o 
  10   7   2       89.78       69.36     20.34 o 
 -11   8   2       18.63       -2.59     21.22 o 
 -10   8   2        2.09        3.10     19.43 o 
  -9   8   2      276.09      283.13     41.49 o 
  -8   8   2     1092.79     1156.40     41.98 o 
  -7   8   2        3.05      -14.33      9.56 o 
  -6   8   2      873.63      863.41     42.68 o 
  -5   8   2       46.23       76.99      9.65 o 
  -4   8   2       28.85       66.46      6.52 o 
  -3   8   2     4747.03     5975.38     92.69 o 
  -2   8   2      343.41      457.15     15.63 o 
  -1   8   2      177.20      226.84     17.36 o 
   0   8   2        0.64        8.38      4.59 o 
   1   8   2     6752.52     7761.62    116.93 o 
   2   8   2     6221.17     6844.43    109.56 o 
   3   8   2      836.90      716.05     25.82 o 
   4   8   2       87.40       64.74     13.87 o 
   5   8   2      127.76      146.49     16.43 o 
   6   8   2     8348.49     8432.76    176.24 o 
   7   8   2     2003.72     1932.32     58.33 o 
   8   8   2        3.66        2.10     20.46 o 
   9   8   2      292.32      281.95     32.61 o 
  10   8   2        0.48      -20.72     20.77 o 
 -11   9   2       27.42       -6.86     22.18 o 
 -10   9   2      179.81      169.26     23.10 o 
  -9   9   2     1031.17     1094.77     45.98 o 
  -8   9   2      159.72      184.50     20.39 o 
  -7   9   2      240.27      184.09     18.91 o 
  -6   9   2      248.03      224.78     14.65 o 
  -5   9   2      141.32      165.78     20.41 o 
  -4   9   2     3762.86     4344.46     81.20 o 
  -3   9   2      710.82      697.50     27.33 o 
  -2   9   2     1553.77     1396.96     32.38 o 
  -1   9   2      196.93      352.26     24.93 o 
   0   9   2      571.43      822.85     26.89 o 
   1   9   2      442.91      429.97     15.46 o 
   2   9   2        5.97        8.12      4.56 o 
   3   9   2       17.49       34.74      9.82 o 
   4   9   2      283.13      240.20     18.34 o 
   5   9   2     1478.31     1495.41     46.96 o 
   6   9   2        8.76       21.41     13.63 o 
   7   9   2      414.87      589.64     35.38 o 
   8   9   2        1.54       20.27     15.57 o 
   9   9   2      165.37      119.39     52.31 o 
  10   9   2       66.84       43.75     26.58 o 
 -11  10   2       10.25        8.85     24.07 o 
 -10  10   2       29.79        6.50     17.56 o 
  -9  10   2      155.82      176.21     23.00 o 
  -8  10   2      793.40      717.09     34.40 o 
  -7  10   2      523.18      443.72     26.55 o 
  -6  10   2        0.74        1.96     11.02 o 
  -5  10   2      268.04      258.10     15.61 o 
  -4  10   2     3642.73     3831.23     74.21 o 
  -3  10   2      299.08      290.47     13.17 o 
  -2  10   2      270.29      160.28     17.65 o 
  -1  10   2     1375.47     1440.08     34.56 o 
   0  10   2     1786.50     1794.95     40.36 o 
   1  10   2      105.10       40.55      6.58 o 
   2  10   2     6457.48     7128.01    124.84 o 
   3  10   2      372.96      550.27     23.02 o 
   4  10   2     2248.99     2218.46     59.67 o 
   5  10   2      294.69      255.70     23.07 o 
   6  10   2      761.80      836.25     65.89 o 
   7  10   2     2455.58     2438.90     69.44 o 
   8  10   2      372.82      369.61     29.89 o 
   9  10   2       20.32      -12.10     19.58 o 
  10  10   2      122.16       57.26     29.16 o 
 -10  11   2      487.09      458.90     33.17 o 
  -9  11   2     1069.73     1064.95     75.79 o 
  -8  11   2     1023.62      982.49     42.15 o 
  -7  11   2      712.22      792.66     35.43 o 
  -6  11   2      598.58      527.49     28.16 o 
  -5  11   2     2449.53     2381.27     53.08 o 
  -4  11   2      940.48      977.45     29.73 o 
  -3  11   2      149.47      102.76     11.81 o 
  -2  11   2       19.74        6.88      7.24 o 
  -1  11   2     2272.03     2915.93     59.72 o 
   0  11   2      171.77       92.67     10.61 o 
   1  11   2      782.41      610.93     29.58 o 
   2  11   2       25.37       27.91      8.70 o 
   3  11   2      368.34      396.93     18.14 o 
   4  11   2      412.72      375.02     23.41 o 
   5  11   2      857.55      964.67     37.54 o 
   6  11   2       89.16       83.29     17.10 o 
   7  11   2      346.93      347.66     26.78 o 
   8  11   2      891.35      961.93     42.73 o 
   9  11   2       18.04       44.26     24.89 o 
 -10  12   2        0.01       21.03     20.90 o 
  -9  12   2       32.48       29.72     18.34 o 
  -8  12   2      155.08      142.77     23.03 o 
  -7  12   2       93.85      128.95     19.27 o 
  -6  12   2        7.21       20.14     13.77 o 
  -5  12   2       17.89       23.15     10.26 o 
  -4  12   2     1486.69     1375.55     37.51 o 
  -3  12   2     1993.69     1776.32     50.79 o 
  -2  12   2     1563.85     1800.43     42.64 o 
  -1  12   2       89.57       63.42     10.67 o 
   0  12   2      292.58      222.87     23.00 o 
   1  12   2     1376.63     1499.29     32.80 o 
   2  12   2     3204.98     3544.90     94.14 o 
   3  12   2      847.27      663.21     24.26 o 
   4  12   2        8.90       -0.80     11.63 o 
   5  12   2     1786.75     1902.68     56.90 o 
   6  12   2      143.83      194.78     28.12 o 
   7  12   2     1250.32     1179.86     46.73 o 
   8  12   2       58.55       61.92     18.77 o 
   9  12   2        6.22       12.86     24.91 o 
 -10  13   2      426.10      420.73     34.46 o 
  -9  13   2      144.98      201.28     26.35 o 
  -8  13   2       71.11       74.55     19.05 o 
  -7  13   2       33.63       43.66     17.08 o 
  -6  13   2      530.26      510.52     29.70 o 
  -5  13   2     1341.79     1488.47     43.53 o 
  -4  13   2     1692.14     1759.08     55.38 o 
  -3  13   2      439.11      409.64     47.00 o 
  -2  13   2      141.27      217.27     18.62 o 
  -1  13   2       56.12      134.16     13.32 o 
   0  13   2     3709.69     4349.56     84.75 o 
   1  13   2      162.40      244.42     16.08 o 
   2  13   2        0.75        0.29      9.07 o 
   3  13   2      224.81      167.54     14.75 o 
   4  13   2      503.93      367.49     24.40 o 
   5  13   2       86.13       59.91     16.21 o 
   6  13   2      318.22      363.86     61.91 o 
   7  13   2      352.26      329.81     27.11 o 
   8  13   2      177.49      149.95     23.25 o 
   9  13   2        0.45       14.86     23.65 o 
  -9  14   2       49.67       45.65     21.55 o 
  -8  14   2      488.28      446.54     32.67 o 
  -7  14   2      889.80      806.67     43.12 o 
  -6  14   2        0.81      -18.50     19.43 o 
  -5  14   2       12.53        5.54     13.95 o 
  -4  14   2      779.34      757.70     69.39 o 
  -3  14   2      949.49      992.81     87.32 o 
  -2  14   2      582.00      373.67     23.70 o 
  -1  14   2      811.24      901.06     29.99 o 
   0  14   2      137.03      200.53     24.72 o 
   1  14   2     2187.72     2004.83     57.66 o 
   2  14   2     1420.71     1401.91     38.73 o 
   3  14   2      384.68      474.57     27.05 o 
   4  14   2      463.95      527.12     29.42 o 
   5  14   2       68.03       58.11     17.21 o 
   6  14   2      722.51      783.40     38.28 o 
   7  14   2      427.86      462.90     32.07 o 
   8  14   2      255.83      217.63     27.82 o 
  -9  15   2      979.33      977.85     82.88 o 
  -8  15   2       47.46       75.31     22.17 o 
  -7  15   2       26.67       -7.36     16.70 o 
  -6  15   2       30.95       32.69     17.33 o 
  -5  15   2     1164.11     1040.03     46.79 o 
  -4  15   2      566.28      521.69     68.16 o 
  -3  15   2      730.31      762.98     60.81 o 
  -2  15   2     1613.01     1418.47     88.78 o 
  -1  15   2     1275.62     1407.44     46.41 o 
   0  15   2     2240.70     2126.49     60.36 o 
   1  15   2     1160.75     1007.67     40.29 o 
   2  15   2      128.17      123.83     15.06 o 
   3  15   2      784.44      830.85     43.66 o 
   4  15   2      280.45      232.14     22.87 o 
   5  15   2     1643.63     1657.90     55.18 o 
   6  15   2       10.30       29.74     17.99 o 
   7  15   2       31.78        6.74     18.51 o 
   8  15   2      132.56      197.94     26.72 o 
  -8  16   2      710.29      734.03     48.64 o 
  -7  16   2      268.96      260.01     28.85 o 
  -6  16   2        0.14        6.52     17.69 o 
  -5  16   2      127.40      112.22     52.80 o 
  -4  16   2      312.39      281.81     24.50 o 
  -3  16   2     2932.81     2794.70     75.29 o 
  -2  16   2     1376.52     1693.87     53.35 o 
  -1  16   2       82.48       41.12     16.45 o 
   0  16   2       37.82       61.09     16.31 o 
   1  16   2     2679.91     3178.04    110.81 o 
   2  16   2     1543.81     1782.37     56.00 o 
   3  16   2      518.69      384.55     27.40 o 
   4  16   2       51.49       31.74     16.96 o 
   5  16   2      564.43      602.41     34.43 o 
   6  16   2     1657.89     1781.68     68.82 o 
   7  16   2      330.17      373.56     31.89 o 
  -8  17   2      525.67      574.05     62.72 o 
  -7  17   2      160.27      164.72     26.92 o 
  -6  17   2      453.66      487.93     43.29 o 
  -5  17   2     1312.95     1476.20     67.12 o 
  -4  17   2     1332.23     1444.29     51.79 o 
  -3  17   2        2.05        6.28     14.57 o 
  -2  17   2      542.11      637.52     33.29 o 
  -1  17   2        1.03      -22.59     15.06 o 
   0  17   2     3383.91     3956.05    119.23 o 
   1  17   2      166.47      194.14     23.95 o 
   2  17   2       25.56       15.93     15.10 o 
   3  17   2      415.86      487.01     78.41 o 
   4  17   2      196.63      169.90     23.34 o 
   5  17   2      292.73      271.10     27.04 o 
   6  17   2        2.43        8.17     19.50 o 
   7  17   2      464.94      532.84     39.02 o 
  -7  18   2       11.88       38.46     26.97 o 
  -6  18   2       48.93       44.53     25.55 o 
  -5  18   2        0.32       11.14     22.20 o 
  -4  18   2      627.51      709.06     60.59 o 
  -3  18   2      530.98      472.93     31.12 o 
  -2  18   2       62.91       21.57     19.98 o 
  -1  18   2      123.01      130.89     25.36 o 
   0  18   2        1.40       68.62     22.89 o 
   1  18   2      924.96      914.22     40.61 o 
   2  18   2      634.54      649.80     45.57 o 
   3  18   2       61.05       68.32     39.82 o 
   4  18   2       38.03       71.05     28.67 o 
   5  18   2        2.96       25.00     23.98 o 
   6  18   2     1140.70     1152.47     50.35 o 
  -6  19   2       32.79        8.36     24.59 o 
  -5  19   2      531.25      572.37     53.66 o 
  -4  19   2      145.52      187.66     31.88 o 
  -3  19   2       27.81       33.13     17.38 o 
  -2  19   2     1167.24     1095.52    115.40 o 
  -1  19   2      512.08      423.31     50.96 o 
   0  19   2      905.92      923.30     99.11 o 
   1  19   2      227.03      261.74     32.75 o 
   2  19   2      183.58      190.11     31.05 o 
   3  19   2      512.42      472.34     52.56 o 
   4  19   2       22.49       -5.38     23.21 o 
   5  19   2      904.81      954.76     60.00 o 
  -5  20   2      104.12       31.72     24.24 o 
  -4  20   2      101.11       55.50     49.86 o 
  -3  20   2      497.47      440.56     40.18 o 
  -2  20   2       52.61       96.28     38.22 o 
  -1  20   2      263.03      384.23     61.50 o 
   0  20   2       84.97      124.23     29.26 o 
   1  20   2      283.21      373.86     37.31 o 
   2  20   2      388.09      459.45     41.74 o 
   3  20   2       10.39        1.13     22.64 o 
   4  20   2       90.67       68.36     27.84 o 
  -4  21   2      106.22      152.77     76.20 o 
  -3  21   2       52.80       55.19     27.46 o 
  -2  21   2        8.32       15.30     22.85 o 
  -1  21   2       64.08       71.43     27.27 o 
   0  21   2      338.42      424.43     40.53 o 
   1  21   2      138.03      109.05     37.73 o 
   2  21   2       15.53      -22.30     31.85 o 
   3  21   2      207.04      243.59     44.72 o 
  -1  22   2       13.95       -3.97     34.55 o 
   0  22   2       26.60       69.82     27.94 o 
 -12   1   3       87.05      106.36     26.30 o 
 -11   1   3       10.53       34.66     19.40 o 
 -10   1   3      388.11      379.09     23.59 o 
  -9   1   3       17.44       15.16     11.05 o 
  -8   1   3      571.24      596.74     17.72 o 
  -7   1   3     2151.52     1855.33     51.44 o 
  -6   1   3       92.25       89.84      7.10 o 
  -5   1   3      442.89      331.63     10.45 o 
  -4   1   3     1282.93     1300.75     24.78 o 
  -3   1   3    15490.00    17481.07    225.12 o 
  -2   1   3      345.82      517.16     30.99 o 
  -1   1   3     3050.26     3306.95     63.45 o 
   0   1   3        6.87       55.59      5.53 o 
   1   1   3    25528.05    28987.40    524.89 o 
   2   1   3    10516.94    10063.27    162.90 o 
   3   1   3      333.28      617.92     18.08 o 
   4   1   3     1751.76     2139.63     40.64 o 
   5   1   3      526.36      577.31     19.54 o 
   6   1   3      629.74      533.41     22.15 o 
   7   1   3      419.01      379.46     22.62 o 
   8   1   3      400.07      429.76     26.34 o 
   9   1   3       68.38       59.76     20.53 o 
  10   1   3       12.88       13.60     18.45 o 
  11   1   3       22.93       14.28     22.53 o 
 -12   2   3       72.21      135.10     27.60 o 
 -11   2   3      100.00      143.65     25.11 o 
 -10   2   3      277.84      335.48     23.17 o 
  -9   2   3     1702.57     1741.30     47.25 o 
  -8   2   3     1100.02     1091.09     24.79 o 
  -7   2   3        2.25        1.55      5.75 o 
  -6   2   3      371.86      467.27     13.49 o 
  -5   2   3     3503.84     3329.53     55.00 o 
  -4   2   3     2200.68     2426.96     36.54 o 
  -3   2   3     2369.48     2298.64     37.12 o 
  -2   2   3     1272.56     1118.13     32.83 o 
  -1   2   3     1842.63     1879.38     54.20 o 
   0   2   3     7263.43     8125.75    244.77 o 
   1   2   3     5506.07     5188.38     99.31 o 
   2   2   3      124.37      200.45     14.89 o 
   3   2   3      777.20      913.96     34.92 o 
   4   2   3      432.07      457.51     23.52 o 
   5   2   3       55.18       90.43     12.06 o 
   6   2   3     1348.87     1263.22     40.41 o 
   7   2   3       80.46       81.02     14.80 o 
   8   2   3      103.78      111.25     17.11 o 
   9   2   3      228.96      170.67     21.39 o 
  10   2   3        2.12       10.70     17.80 o 
  11   2   3       54.75       73.41     26.29 o 
 -12   3   3      113.97      148.73     41.16 o 
 -11   3   3      571.29      672.84     33.53 o 
 -10   3   3        0.97        7.21     13.49 o 
  -9   3   3      510.46      502.11     22.22 o 
  -8   3   3      811.66      806.05     29.62 o 
  -7   3   3       42.62       67.44     14.67 o 
  -6   3   3      158.03      134.80      9.38 o 
  -5   3   3        7.90       -2.19      3.80 o 
  -4   3   3     4172.20     4280.52     60.23 o 
  -3   3   3     3862.86     4013.66     69.03 o 
  -2   3   3    25198.40    27340.04    603.17 o 
  -1   3   3     1199.87     1210.87     47.78 o 
   0   3   3      206.08      237.23     10.24 o 
   1   3   3      388.87      625.07     33.68 o 
   2   3   3     3024.05     3474.46     60.66 o 
   3   3   3    15677.99    15760.23    256.63 o 
   4   3   3     3958.19     4266.81     78.25 o 
   5   3   3      134.03      174.66     12.28 o 
   6   3   3     3037.43     2892.11     60.41 o 
   7   3   3     1926.39     1799.99     54.14 o 
   8   3   3      240.74      262.08     23.10 o 
   9   3   3        2.41       10.70     14.65 o 
  10   3   3        4.23        8.20     19.89 o 
  11   3   3      815.80      974.95     97.64 o 
 -12   4   3      430.96      474.11     55.37 o 
 -11   4   3      126.30      170.75     26.67 o 
 -10   4   3      184.66      171.60     19.51 o 
  -9   4   3     1393.61     1446.97     58.32 o 
  -8   4   3     3383.47     3516.26     70.75 o 
  -7   4   3       87.61       78.57      7.72 o 
  -6   4   3       68.07       90.52      6.89 o 
  -5   4   3      652.92      765.48     16.40 o 
  -4   4   3    11012.94    10293.64    151.10 o 
  -3   4   3    12536.96    12585.07    181.17 o 
  -2   4   3      656.54      674.75     33.93 o 
  -1   4   3     5579.75     5138.75     76.66 o 
   0   4   3      670.41      559.52     15.06 o 
   1   4   3     7409.68     7828.06    128.33 o 
   2   4   3     1514.07     1316.92     30.95 o 
   3   4   3     2014.81     1820.01     58.39 o 
   4   4   3       14.90        6.18      5.99 o 
   5   4   3     1205.26      994.44     35.24 o 
   6   4   3     6010.55     5706.65    123.04 o 
   7   4   3       64.49       30.55     16.34 o 
   8   4   3      279.60      279.50     23.89 o 
   9   4   3      472.93      476.36     30.97 o 
  10   4   3      142.23      138.51     22.69 o 
 -12   5   3      202.84      212.10     30.96 o 
 -11   5   3       99.39      157.87     26.93 o 
 -10   5   3      576.17      608.61     38.37 o 
  -9   5   3        7.97       25.35     10.94 o 
  -8   5   3       12.34       26.47     10.37 o 
  -7   5   3     7749.73     8167.38    126.77 o 
  -6   5   3      231.92      304.37     25.87 o 
  -5   5   3     1036.24     1131.80     28.57 o 
  -4   5   3     1764.55     1820.64     32.92 o 
  -3   5   3    21143.88    20686.20    294.14 o 
  -2   5   3    11951.17    10938.29    205.25 o 
  -1   5   3      205.64      276.69      9.06 o 
   0   5   3     3779.28     3588.78     62.49 o 
   1   5   3     3823.00     3977.20     69.17 o 
   2   5   3     9321.45     8159.23    166.54 o 
   3   5   3     3736.65     3577.60     66.51 o 
   4   5   3      415.99      440.59     16.84 o 
   5   5   3      389.34      451.59     22.69 o 
   6   5   3     2386.29     2312.34     76.55 o 
   7   5   3     1741.64     1790.17     68.65 o 
   8   5   3     1260.44     1249.67     53.38 o 
   9   5   3       23.45        7.99     15.23 o 
  10   5   3        8.11      -11.70     15.84 o 
 -12   6   3      297.42      248.74     33.25 o 
 -11   6   3       21.44       19.49     20.50 o 
 -10   6   3      266.80      271.21     23.37 o 
  -9   6   3     3874.64     3747.72     90.33 o 
  -8   6   3     7048.65     7538.57    157.17 o 
  -7   6   3      276.45      300.48     14.76 o 
  -6   6   3        1.79        6.83      6.48 o 
  -5   6   3     1696.13     1458.17     30.01 o 
  -4   6   3     3165.63     3041.97     62.10 o 
  -3   6   3    16679.05    17078.94    292.19 o 
  -2   6   3       27.15       81.30      8.05 o 
  -1   6   3      248.45      318.70      9.23 o 
   0   6   3      783.39      867.29     20.32 o 
   1   6   3    10326.94    10003.77    144.66 o 
   2   6   3      490.77      494.84     20.58 o 
   3   6   3      168.27      188.88     11.35 o 
   4   6   3     1416.23     1401.00     33.28 o 
   5   6   3      876.22      929.43     49.40 o 
   6   6   3     3788.99     3883.84     99.52 o 
   7   6   3       37.01       17.38     16.01 o 
   8   6   3      516.71      542.14     42.35 o 
   9   6   3      254.32      215.76     43.68 o 
  10   6   3       76.63      122.58     22.92 o 
 -11   7   3      289.60      328.92     34.26 o 
 -10   7   3      467.09      481.63     29.64 o 
  -9   7   3      241.62      192.35     19.86 o 
  -8   7   3     2788.95     2902.46     73.84 o 
  -7   7   3     1747.71     1543.34     62.65 o 
  -6   7   3      203.54      138.81     10.33 o 
  -5   7   3      317.78      210.79     11.55 o 
  -4   7   3     3819.51     3915.43     63.54 o 
  -3   7   3     1856.52     2024.49     32.56 o 
  -2   7   3     9610.57    10204.60    168.63 o 
  -1   7   3      859.60      688.70     18.10 o 
   0   7   3     1301.65     1083.94     21.80 o 
   1   7   3        9.22       18.72      4.15 o 
   2   7   3     4383.54     4119.33     74.57 o 
   3   7   3    12145.99    12363.61    181.93 o 
   4   7   3     4205.13     4238.80     94.75 o 
   5   7   3       36.26       21.72     11.07 o 
   6   7   3     1000.94      891.32     36.14 o 
   7   7   3     1220.53     1227.53     44.71 o 
   8   7   3     1339.79     1242.12     69.22 o 
   9   7   3       91.68      119.62     21.77 o 
  10   7   3       94.69       70.11     21.06 o 
 -11   8   3       26.32       18.23     22.48 o 
 -10   8   3      874.69      869.24     69.61 o 
  -9   8   3     2346.47     2337.38     66.58 o 
  -8   8   3     9451.10     8815.66    244.30 o 
  -7   8   3      816.50      857.15     53.92 o 
  -6   8   3        0.64       11.09      8.74 o 
  -5   8   3     1873.30     1998.23    112.06 o 
  -4   8   3    16320.22    15637.73    207.55 o 
  -3   8   3    13072.00    13340.39    196.28 o 
  -2   8   3      924.23      777.16     33.92 o 
  -1   8   3      105.93       32.24      6.35 o 
   0   8   3     9665.24     9804.84    144.95 o 
   1   8   3    12987.90    13299.25    217.50 o 
   2   8   3      185.42      120.78      9.61 o 
   3   8   3     3173.47     3089.85     60.23 o 
   4   8   3      360.81      364.92     32.43 o 
   5   8   3     1771.56     1667.82     50.17 o 
   6   8   3     5814.37     5672.59    127.00 o 
   7   8   3      389.98      397.44     29.68 o 
   8   8   3     1233.84     1153.84     57.74 o 
   9   8   3      646.63      711.31     39.13 o 
  10   8   3      185.05      213.39     30.03 o 
 -11   9   3        1.39        4.30     23.28 o 
 -10   9   3     1198.19     1154.45     48.41 o 
  -9   9   3      130.59      144.25     23.55 o 
  -8   9   3      373.71      422.75     43.34 o 
  -7   9   3     3581.12     3666.71     88.21 o 
  -6   9   3       46.45       14.77      9.67 o 
  -5   9   3      799.38      906.22     27.27 o 
  -4   9   3      125.41      146.98     12.07 o 
  -3   9   3    21047.65    19749.02    320.64 o 
  -2   9   3     4649.84     4700.84     85.10 o 
  -1   9   3      207.83      285.68     13.54 o 
   0   9   3      917.77      892.72     20.72 o 
   1   9   3     3764.70     3604.48     73.49 o 
   2   9   3    13723.46    12818.83    212.23 o 
   3   9   3     5803.45     5118.32    104.26 o 
   4   9   3       14.13        0.83     11.93 o 
   5   9   3      129.40      190.97     18.67 o 
   6   9   3      428.40      502.35     37.84 o 
   7   9   3     2456.74     2276.93     66.77 o 
   8   9   3     2837.38     2841.43     99.46 o 
   9   9   3       10.59        9.89     17.58 o 
  10   9   3        6.52       43.77     27.69 o 
 -11  10   3       58.32       95.47     27.91 o 
 -10  10   3      290.39      255.68     26.22 o 
  -9  10   3     2045.43     2142.53     65.09 o 
  -8  10   3     4151.36     4337.71    103.91 o 
  -7  10   3      136.49      103.91     16.81 o 
  -6  10   3       33.99       20.12      9.33 o 
  -5  10   3     3037.44     3055.05     63.01 o 
  -4  10   3     3191.84     2947.49     65.96 o 
  -3  10   3     7509.14     8005.61    138.34 o 
  -2  10   3      135.23       67.54      8.95 o 
  -1  10   3      144.06      259.96     13.57 o 
   0  10   3      962.58      863.36     21.24 o 
   1  10   3     8894.21     9125.66    155.08 o 
   2  10   3      255.86      171.64     12.27 o 
   3  10   3       70.94       85.99     14.04 o 
   4  10   3     2221.28     2153.74     59.05 o 
   5  10   3     1699.42     1715.34     86.98 o 
   6  10   3     1780.40     1775.18     55.68 o 
   7  10   3        0.96       13.58     14.47 o 
   8  10   3     1938.41     1990.50    138.68 o 
   9  10   3      444.76      430.75     81.35 o 
 -10  11   3      177.20      165.87     24.92 o 
  -9  11   3        1.82       15.38     16.92 o 
  -8  11   3     1748.91     1883.45     59.31 o 
  -7  11   3      830.90      717.32     33.98 o 
  -6  11   3       15.55       30.01     10.49 o 
  -5  11   3      891.86      838.57     43.53 o 
  -4  11   3     1362.31     1528.46     39.02 o 
  -3  11   3     3187.21     3257.06     64.86 o 
  -2  11   3     6793.46     6152.41    110.34 o 
  -1  11   3       92.75       57.11      9.44 o 
   0  11   3      159.00      149.79     10.07 o 
   1  11   3      442.01      494.34     16.60 o 
   2  11   3     1230.40      983.88     37.10 o 
   3  11   3     3428.21     4072.91     93.90 o 
   4  11   3      308.27      250.10     26.23 o 
   5  11   3       54.85       56.90     15.33 o 
   6  11   3       35.97       15.01     13.69 o 
   7  11   3      945.16     1042.60     44.24 o 
   8  11   3      718.86      783.43     84.69 o 
   9  11   3        0.03       11.03     29.40 o 
 -10  12   3       99.14      115.08     24.18 o 
  -9  12   3      457.21      400.26     30.54 o 
  -8  12   3     2194.36     1858.88     59.65 o 
  -7  12   3       41.23       46.83     15.55 o 
  -6  12   3      422.22      311.37     24.17 o 
  -5  12   3        5.27       10.38     10.02 o 
  -4  12   3     3497.93     3241.50     78.62 o 
  -3  12   3      807.85      751.86     30.67 o 
  -2  12   3       57.79       66.56     10.38 o 
  -1  12   3      817.94      591.43     39.08 o 
   0  12   3      427.73      489.08     27.83 o 
   1  12   3      984.16      768.02     25.49 o 
   2  12   3      389.76      455.93     20.03 o 
   3  12   3     1975.84     2102.39     84.70 o 
   4  12   3       46.04       54.48     14.80 o 
   5  12   3      274.60      306.76     24.08 o 
   6  12   3     1075.94     1124.43     44.89 o 
   7  12   3        5.72        3.43     15.17 o 
   8  12   3      269.03      262.73     27.70 o 
   9  12   3      198.82      220.02     34.95 o 
 -10  13   3      420.34      395.66     51.47 o 
  -9  13   3       15.55        2.89     17.23 o 
  -8  13   3      144.92       88.53     20.53 o 
  -7  13   3     1920.55     1964.68     61.58 o 
  -6  13   3       99.82      114.50     18.92 o 
  -5  13   3      188.63      171.65     16.54 o 
  -4  13   3      263.26      321.62     29.99 o 
  -3  13   3      850.75      740.39     42.09 o 
  -2  13   3     1858.26     2011.33     47.64 o 
  -1  13   3      350.69      337.31     18.24 o 
   0  13   3      258.43      328.47     24.86 o 
   1  13   3      142.09      158.36     15.16 o 
   2  13   3     1286.81     1412.71     37.84 o 
   3  13   3      960.47      763.32     32.66 o 
   4  13   3       41.42       36.41     15.01 o 
   5  13   3       60.68       24.57     15.16 o 
   6  13   3       16.27        0.92     14.73 o 
   7  13   3      649.37      596.91     50.98 o 
   8  13   3      252.99      229.06     43.36 o 
  -9  14   3      763.28      795.41     43.02 o 
  -8  14   3      310.00      307.64     29.62 o 
  -7  14   3        0.17        3.43     16.08 o 
  -6  14   3       30.88       41.10     16.85 o 
  -5  14   3       92.42      200.50     20.33 o 
  -4  14   3        4.55       13.75     12.57 o 
  -3  14   3      116.49      117.06     16.62 o 
  -2  14   3      561.14      529.09     27.55 o 
  -1  14   3      100.60       52.65     12.40 o 
   0  14   3        0.96       -6.78      9.19 o 
   1  14   3      283.69      399.89     24.54 o 
   2  14   3      155.12      182.63     22.10 o 
   3  14   3       25.42       14.25     15.47 o 
   4  14   3      800.18      763.99     35.13 o 
   5  14   3       14.56        6.78     16.73 o 
   6  14   3        2.78        8.43     15.20 o 
   7  14   3      130.44      153.80     23.41 o 
   8  14   3       58.77       45.16     26.89 o 
  -9  15   3       56.45       41.43     22.70 o 
  -8  15   3      154.97      151.01     25.96 o 
  -7  15   3      251.67      208.34     26.22 o 
  -6  15   3       31.55       57.89     22.97 o 
  -5  15   3      510.13      557.76     31.18 o 
  -4  15   3        3.10       19.57     13.85 o 
  -3  15   3        1.90        4.33     13.26 o 
  -2  15   3     3508.10     3236.06    105.08 o 
  -1  15   3       57.95       30.70     12.63 o 
   0  15   3       20.45       -5.82     12.79 o 
   1  15   3       11.41       10.46     11.77 o 
   2  15   3       54.72       66.88     18.42 o 
   3  15   3      614.91      677.03     33.28 o 
   4  15   3       10.99        0.68     15.23 o 
   5  15   3       25.67       14.30     15.92 o 
   6  15   3       77.96       89.47     21.01 o 
   7  15   3      465.37      503.08     34.70 o 
  -8  16   3       12.52       50.32     22.50 o 
  -7  16   3       50.48       45.14     20.64 o 
  -6  16   3       63.30       70.96     25.40 o 
  -5  16   3        8.72       12.73     15.10 o 
  -4  16   3      503.97      449.40     29.21 o 
  -3  16   3      115.15       95.88     18.76 o 
  -2  16   3      723.13      658.10     43.83 o 
  -1  16   3      464.33      395.01     34.81 o 
   0  16   3        1.64        0.77     13.23 o 
   1  16   3        1.58       -1.44     13.16 o 
   2  16   3      206.41      244.70     30.39 o 
   3  16   3     1521.92     1558.25     69.64 o 
   4  16   3        1.03        1.79     15.60 o 
   5  16   3        2.85       -0.32     16.25 o 
   6  16   3      125.64      175.55     25.12 o 
   7  16   3       16.07       13.06     26.55 o 
  -8  17   3        6.61       16.55     22.47 o 
  -7  17   3      109.36       79.49     29.75 o 
  -6  17   3        0.28      -24.00     20.79 o 
  -5  17   3       17.13       -9.53     20.25 o 
  -4  17   3      101.01      189.32     22.93 o 
  -3  17   3      106.10      140.56     20.70 o 
  -2  17   3      689.70      836.17     54.85 o 
  -1  17   3        2.94        2.77     18.03 o 
   0  17   3      184.25      226.26     23.14 o 
   1  17   3       25.17        9.15     14.91 o 
   2  17   3        0.15        8.07     18.50 o 
   3  17   3       65.97       57.59     23.29 o 
   4  17   3      257.11      338.51     37.51 o 
   5  17   3      199.84      229.43     26.89 o 
   6  17   3        0.68       -6.94     22.08 o 
  -7  18   3      137.67      151.47     34.04 o 
  -6  18   3       42.28       38.69     26.68 o 
  -5  18   3       24.86        5.37     22.00 o 
  -4  18   3      724.55      621.18     35.47 o 
  -3  18   3      131.46      169.88     23.24 o 
  -2  18   3     1097.66     1142.19     57.63 o 
  -1  18   3       31.36       37.40     26.22 o 
   0  18   3      124.61      132.55     25.85 o 
   1  18   3       53.55       31.25     17.30 o 
   2  18   3       28.12       65.09     23.29 o 
   3  18   3       91.39      105.10     30.63 o 
   4  18   3      272.95      253.61     54.39 o 
   5  18   3        2.91       19.89     23.80 o 
   6  18   3        1.45       13.11     28.91 o 
  -6  19   3        0.23      -31.66     22.22 o 
  -5  19   3       31.17       70.17     27.16 o 
  -4  19   3       23.76        5.47     17.21 o 
  -3  19   3      338.74      271.19     27.20 o 
  -2  19   3      124.42       41.57     23.27 o 
  -1  19   3       78.50       78.33     23.92 o 
   0  19   3       24.94       -6.21     26.46 o 
   1  19   3      137.43      130.63     26.94 o 
   2  19   3      500.56      524.77    140.88 o 
   3  19   3       17.39       30.59     23.72 o 
   4  19   3       89.20       95.29     29.51 o 
   5  19   3       72.58       91.86     38.96 o 
  -5  20   3      217.39      241.99     37.12 o 
  -4  20   3      110.05      191.19     26.40 o 
  -3  20   3       48.80       42.45     23.79 o 
  -2  20   3       43.68       19.34     32.71 o 
  -1  20   3       87.64       96.83     26.93 o 
   0  20   3       71.18       61.67     26.07 o 
   1  20   3      212.36      252.86     52.19 o 
   2  20   3       45.24       64.48     26.84 o 
   3  20   3      167.10      136.97     64.32 o 
   4  20   3       16.52        6.40     25.27 o 
  -4  21   3       38.20       56.11     38.47 o 
  -3  21   3      166.76      202.45     33.74 o 
  -2  21   3       23.50       34.76     24.73 o 
  -1  21   3       27.03        1.02     23.37 o 
   0  21   3       11.73       13.59     37.61 o 
   1  21   3      147.31      173.23     48.27 o 
   2  21   3      281.53      309.46     57.33 o 
 -12   0   4       11.21      -17.89     27.93 o 
 -11   0   4      289.52      384.43     47.53 o 
 -10   0   4     1138.42     1346.12     76.45 o 
  -9   0   4     1139.15     1214.06     39.51 o 
  -8   0   4     1453.78     1601.64     56.31 o 
  -7   0   4    10821.46    11713.15    225.86 o 
  -6   0   4      268.91      408.50     18.39 o 
  -5   0   4     1140.11     1064.83     29.32 o 
  -4   0   4     3428.20     3984.18    100.03 o 
  -3   0   4     1915.38     1785.02     40.03 o 
  -2   0   4   103597.06   117508.48   3622.57 o 
  -1   0   4     3220.81     3342.03    118.34 o 
   0   0   4     1210.85     1113.36     47.29 o 
   1   0   4      582.92      688.74     29.65 o 
   2   0   4     9605.09    10350.92    238.21 o 
   3   0   4   135750.95   139471.91   3897.97 o 
   4   0   4     3092.73     2878.71     74.94 o 
   5   0   4      130.46      111.73     24.26 o 
   6   0   4      313.73      321.84     26.97 o 
   7   0   4     7783.71     7386.16    194.40 o 
   8   0   4     2122.82     2483.49    118.83 o 
   9   0   4     3153.26     3125.19    146.52 o 
  10   0   4       15.93       -3.43     30.14 o 
 -12   1   4      186.22      274.68     32.22 o 
 -11   1   4      374.68      356.69     31.42 o 
 -10   1   4        8.46        0.61     11.92 o 
  -9   1   4     2482.54     2582.23     76.00 o 
  -8   1   4     8707.89     8695.14    122.56 o 
  -7   1   4    19236.94    20620.76    272.94 o 
  -6   1   4       42.47       42.45      6.99 o 
  -5   1   4      562.84      621.86     16.73 o 
  -4   1   4     7874.92     7473.34    100.91 o 
  -3   1   4    18779.63    18480.88    320.21 o 
  -2   1   4   141548.53   148374.83   2611.60 o 
  -1   1   4       12.89       -1.02      5.34 o 
   0   1   4     1019.33     1087.60     37.61 o 
   1   1   4    12499.03    13877.02    255.95 o 
   2   1   4    18681.71    17586.55    281.43 o 
   3   1   4    10802.75    11639.92    189.32 o 
   4   1   4     1917.38     1882.16     49.69 o 
   5   1   4      255.33      255.68     18.19 o 
   6   1   4     4778.79     4585.60    105.15 o 
   7   1   4     4373.56     4284.64     92.37 o 
   8   1   4       14.56       20.27     13.56 o 
   9   1   4     1742.17     1727.93     89.80 o 
  10   1   4      200.44      182.70     35.77 o 
 -12   2   4      301.05      353.31     50.47 o 
 -11   2   4      142.51      137.55     37.73 o 
 -10   2   4       47.77       52.77     15.17 o 
  -9   2   4     2843.53     2886.46     61.86 o 
  -8   2   4      440.19      523.89     35.65 o 
  -7   2   4     3387.00     3530.66     61.42 o 
  -6   2   4      999.23      720.36     23.32 o 
  -5   2   4     6574.17     6281.53     86.91 o 
  -4   2   4       13.23       10.71      3.72 o 
  -3   2   4     2946.56     2903.09     53.73 o 
  -2   2   4   212792.53   216430.48   3306.65 o 
  -1   2   4     4651.21     4815.93    114.41 o 
   0   2   4      133.56      204.23     11.43 o 
   1   2   4     1753.98     1715.49     38.28 o 
   2   2   4     7030.74     6207.97    104.32 o 
   3   2   4    32971.70    36854.10    583.93 o 
   4   2   4     9080.44     8778.91    149.46 o 
   5   2   4      101.41      111.14     22.00 o 
   6   2   4      926.69      886.71     34.39 o 
   7   2   4     2691.97     2381.73     66.75 o 
   8   2   4     1815.17     2217.38    126.87 o 
   9   2   4     1352.93     1384.70     63.06 o 
  10   2   4        0.96        7.77     21.80 o 
 -12   3   4      496.25      529.73     56.35 o 
 -11   3   4      314.41      391.10     60.52 o 
 -10   3   4       84.48       60.97     15.28 o 
  -9   3   4      578.33      632.79     24.83 o 
  -8   3   4     6548.58     6410.12    103.42 o 
  -7   3   4    10582.75    11055.65    149.76 o 
  -6   3   4      234.17      201.73      9.20 o 
  -5   3   4      282.88      346.76     10.87 o 
  -4   3   4     3022.53     3079.32     51.09 o 
  -3   3   4    18120.16    17464.84    322.00 o 
  -2   3   4    45306.44    50596.85   1108.81 o 
  -1   3   4     1795.81     2308.63     58.71 o 
   0   3   4      165.88      187.45      9.95 o 
   1   3   4      575.51      427.78     15.89 o 
   2   3   4     4804.85     5171.40    101.18 o 
   3   3   4     3653.20     4035.57     73.77 o 
   4   3   4       18.22       38.21      7.29 o 
   5   3   4        1.00        1.72      6.73 o 
   6   3   4      651.59      762.17     40.16 o 
   7   3   4     1809.86     1650.15     65.55 o 
   8   3   4       28.24       15.16     16.41 o 
   9   3   4      992.80     1007.08     57.82 o 
  10   3   4       73.92       67.95     24.43 o 
 -12   4   4       99.66      165.14     41.65 o 
 -11   4   4      623.38      703.89    109.64 o 
 -10   4   4     1040.28     1219.88     43.07 o 
  -9   4   4      225.72      230.36     18.57 o 
  -8   4   4      971.93      934.07     26.36 o 
  -7   4   4     4647.80     4779.25     79.99 o 
  -6   4   4      928.71     1019.75     21.07 o 
  -5   4   4      722.23      712.25     18.74 o 
  -4   4   4     4076.29     4325.30    126.58 o 
  -3   4   4      151.48      124.06      9.91 o 
  -2   4   4     3525.30     4617.24     92.21 o 
  -1   4   4    14153.43    14099.97    255.73 o 
   0   4   4        1.68        1.14      4.39 o 
   1   4   4       90.25       58.42     14.58 o 
   2   4   4      101.49      106.46      6.99 o 
   3   4   4    23042.22    22960.52    370.97 o 
   4   4   4      888.39      876.09     25.04 o 
   5   4   4       78.73       64.45      9.26 o 
   6   4   4      326.47      280.02     26.34 o 
   7   4   4     2511.25     2615.90     89.23 o 
   8   4   4     1651.39     1707.52     76.29 o 
   9   4   4      804.06      772.37     39.36 o 
  10   4   4       85.20       91.55     26.72 o 
 -12   5   4      269.19      302.52     54.52 o 
 -11   5   4        9.33        8.85     18.18 o 
 -10   5   4        4.33      -16.92     11.79 o 
  -9   5   4      436.12      421.50     26.37 o 
  -8   5   4     4443.89     4487.41     86.46 o 
  -7   5   4     2387.32     2711.26     50.86 o 
  -6   5   4       50.29       52.04      7.77 o 
  -5   5   4      154.87      204.99     10.16 o 
  -4   5   4     1036.69      794.27     18.45 o 
  -3   5   4     7359.26     7004.93    136.90 o 
  -2   5   4     6713.39     6806.06    132.19 o 
  -1   5   4       17.45       -1.37      3.14 o 
   0   5   4     1237.36     1357.96     26.49 o 
   1   5   4       95.01      127.90      7.83 o 
   2   5   4     6767.29     6171.56    247.78 o 
   3   5   4     2741.67     2816.05     55.44 o 
   4   5   4     2341.48     2303.80     48.85 o 
   5   5   4      503.07      501.31     24.28 o 
   6   5   4       40.49       88.77     14.24 o 
   7   5   4     1516.22     1777.44     70.36 o 
   8   5   4        0.05        0.44     13.83 o 
   9   5   4      401.20      341.84     29.48 o 
  10   5   4       30.98       29.91     19.36 o 
 -12   6   4      139.04      127.08     28.50 o 
 -11   6   4       38.81       16.88     19.49 o 
 -10   6   4     1075.17      956.94     46.01 o 
  -9   6   4     1148.02     1186.63     60.81 o 
  -8   6   4      291.72      252.95     20.44 o 
  -7   6   4      195.19      206.04     15.33 o 
  -6   6   4      466.70      527.91     17.58 o 
  -5   6   4     5807.61     6328.89     98.82 o 
  -4   6   4      245.72      237.81      9.40 o 
  -3   6   4        2.28        4.19      6.20 o 
  -2   6   4    10854.21    10380.55    171.65 o 
  -1   6   4      342.06      365.16     11.55 o 
   0   6   4       12.13        8.22      3.80 o 
   1   6   4      828.38      724.05     20.17 o 
   2   6   4     3103.04     3054.15     57.16 o 
   3   6   4     3437.38     3438.66     64.67 o 
   4   6   4     6124.82     6192.52    134.86 o 
   5   6   4      377.81      364.54     22.21 o 
   6   6   4      130.54      138.14     16.98 o 
   7   6   4      129.67      113.89     22.74 o 
   8   6   4     2399.89     2396.24     88.80 o 
   9   6   4      141.69      153.54     23.64 o 
  10   6   4        1.83        1.70     23.86 o 
 -11   7   4       20.59       23.03     21.26 o 
 -10   7   4        2.32        5.92     14.99 o 
  -9   7   4       23.88       11.95     13.95 o 
  -8   7   4     1583.01     1743.59     52.25 o 
  -7   7   4      647.26      622.34     24.21 o 
  -6   7   4      201.27      258.26     16.27 o 
  -5   7   4       13.50       31.54      8.20 o 
  -4   7   4     1335.75     1542.77     29.80 o 
  -3   7   4     6743.11     6721.18    138.46 o 
  -2   7   4       15.64       19.40      5.85 o 
  -1   7   4      480.06      629.35     14.94 o 
   0   7   4       10.79       37.59      4.96 o 
   1   7   4      307.58      229.98     14.82 o 
   2   7   4     1974.91     2335.25     46.83 o 
   3   7   4       37.84       65.23     10.94 o 
   4   7   4      466.56      533.62     42.84 o 
   5   7   4      391.62      416.10     34.84 o 
   6   7   4     1353.29     1260.72     50.33 o 
   7   7   4      192.03      197.50     27.43 o 
   8   7   4       79.28      103.48     47.29 o 
   9   7   4      332.41      316.93     37.22 o 
  10   7   4       21.58       -5.05     18.70 o 
 -11   8   4       19.73       -8.67     19.92 o 
 -10   8   4     1296.33     1276.39     47.94 o 
  -9   8   4       23.28        1.65     20.02 o 
  -8   8   4      180.01      107.45     18.23 o 
  -7   8   4      254.02      251.67     17.51 o 
  -6   8   4      329.44      385.15     19.26 o 
  -5   8   4       64.04       52.47      9.48 o 
  -4   8   4     1310.27     1355.50     29.71 o 
  -3   8   4      649.40      695.99     21.50 o 
  -2   8   4     3117.77     2820.07     55.13 o 
  -1   8   4     1620.54     1433.52     43.83 o 
   0   8   4      193.74      293.39     12.40 o 
   1   8   4      582.57      606.32     15.74 o 
   2   8   4      242.42      286.16     13.44 o 
   3   8   4     1548.46     1935.14     81.03 o 
   4   8   4      122.09       91.17     14.79 o 
   5   8   4      107.81      174.56     36.41 o 
   6   8   4      232.15      280.75     22.59 o 
   7   8   4       33.12       25.47     18.87 o 
   8   8   4      974.53     1019.92    161.47 o 
   9   8   4        4.73       17.85     18.72 o 
 -11   9   4      517.62      546.30     35.51 o 
 -10   9   4        1.77       12.02     16.13 o 
  -9   9   4      165.61      120.00     19.72 o 
  -8   9   4       48.31       84.33     17.97 o 
  -7   9   4      888.27      930.15     34.27 o 
  -6   9   4      280.48      205.39     14.91 o 
  -5   9   4      455.16      544.85     21.36 o 
  -4   9   4        0.42        6.01      7.10 o 
  -3   9   4      802.52      717.38     26.21 o 
  -2   9   4     2366.92     2936.47     65.92 o 
  -1   9   4      304.12      310.03     11.70 o 
   0   9   4     2065.14     1958.82     40.85 o 
   1   9   4     1573.85     1821.65     34.16 o 
   2   9   4      180.42      262.34     13.81 o 
   3   9   4       88.53      187.95     17.27 o 
   4   9   4      351.81      366.55     43.02 o 
   5   9   4      178.06      166.49     18.75 o 
   6   9   4     1055.45     1133.29     53.11 o 
   7   9   4       28.60       30.40     15.99 o 
   8   9   4      112.29       88.13     26.72 o 
   9   9   4       62.99       60.00     25.85 o 
 -11  10   4        0.81       -0.44     18.33 o 
 -10  10   4       22.59        1.32     17.47 o 
  -9  10   4       12.54       -0.30     17.22 o 
  -8  10   4      202.04      194.10     29.23 o 
  -7  10   4        1.71       -4.59     12.01 o 
  -6  10   4        1.38       -4.29     11.14 o 
  -5  10   4     1851.34     1879.87     45.25 o 
  -4  10   4        1.43        1.40      8.99 o 
  -3  10   4      230.64      248.46     14.26 o 
  -2  10   4      371.58      257.79     22.81 o 
  -1  10   4     1202.49      977.93     27.32 o 
   0  10   4       57.55       14.79      6.73 o 
   1  10   4      490.44      543.83     17.24 o 
   2  10   4      622.28      622.36     34.76 o 
   3  10   4     2991.94     2897.06     71.66 o 
   4  10   4      180.65      225.14     19.79 o 
   5  10   4      374.74      295.76     22.92 o 
   6  10   4        3.11        1.04     12.72 o 
   7  10   4     1413.70     1461.66     66.27 o 
   8  10   4       66.70       68.00     40.43 o 
   9  10   4      151.30      106.94     30.84 o 
 -11  11   4      238.03      242.24     28.44 o 
 -10  11   4      116.00      132.04     22.89 o 
  -9  11   4      402.25      414.69     29.82 o 
  -8  11   4      486.93      402.78     29.85 o 
  -7  11   4       20.16       12.88     13.66 o 
  -6  11   4      992.04     1101.12     47.22 o 
  -5  11   4     1643.44     1539.88     51.54 o 
  -4  11   4     1955.34     1810.64     60.30 o 
  -3  11   4     1347.98     1487.76     44.42 o 
  -2  11   4      491.63      365.08     23.27 o 
  -1  11   4      380.48      294.77     15.63 o 
   0  11   4      629.12      887.05     22.37 o 
   1  11   4     1706.22     1627.94     36.44 o 
   2  11   4     1013.81      884.46     32.76 o 
   3  11   4      372.76      492.06     34.23 o 
   4  11   4       80.68       80.23     21.28 o 
   5  11   4      351.15      370.45     27.08 o 
   6  11   4     1240.14     1204.34     46.00 o 
   7  11   4      277.97      269.29     26.31 o 
   8  11   4       66.56      109.68     31.36 o 
   9  11   4       24.74       26.95     26.96 o 
 -10  12   4       99.09       66.84     20.73 o 
  -9  12   4       52.51       18.37     17.76 o 
  -8  12   4      100.68       79.96     19.75 o 
  -7  12   4       35.71       23.85     18.91 o 
  -6  12   4      182.37      178.07     16.62 o 
  -5  12   4      366.00      350.71     22.73 o 
  -4  12   4      132.82      101.46     18.88 o 
  -3  12   4      859.49      718.20     30.36 o 
  -2  12   4     1580.29     1542.12     38.90 o 
  -1  12   4      371.77      476.24     20.44 o 
   0  12   4        0.79        2.84      7.96 o 
   1  12   4        1.21        3.64      8.14 o 
   2  12   4     2126.29     2156.12     48.99 o 
   3  12   4      266.62      204.03     18.65 o 
   4  12   4     1277.96     1269.92     44.41 o 
   5  12   4       53.28       90.57     17.65 o 
   6  12   4      444.67      534.50     32.60 o 
   7  12   4      996.52     1097.78     49.01 o 
   8  12   4     1022.61      918.50     54.69 o 
 -10  13   4       43.80        4.19     19.18 o 
  -9  13   4      223.43      246.77     55.85 o 
  -8  13   4      902.84      940.56     46.91 o 
  -7  13   4      759.61      874.28     42.14 o 
  -6  13   4      342.34      276.27     20.05 o 
  -5  13   4       20.72        7.15     11.92 o 
  -4  13   4      737.09      780.66     32.72 o 
  -3  13   4     3889.16     3551.37     85.06 o 
  -2  13   4      178.32      168.23     20.69 o 
  -1  13   4       60.73       71.54     12.00 o 
   0  13   4      145.49       89.74     12.07 o 
   1  13   4      820.33      994.18     37.26 o 
   2  13   4     1547.47     1499.57     44.93 o 
   3  13   4        4.00       21.69     13.25 o 
   4  13   4        3.46       10.51     14.89 o 
   5  13   4       23.28       46.63     16.44 o 
   6  13   4      265.42      286.91     26.15 o 
   7  13   4      362.08      309.48     28.98 o 
   8  13   4       65.34       56.25     26.31 o 
  -9  14   4       91.34      103.95     24.50 o 
  -8  14   4       12.51      -17.29     16.69 o 
  -7  14   4       71.07       97.73     23.15 o 
  -6  14   4      529.03      408.81     27.32 o 
  -5  14   4      390.78      313.94     24.11 o 
  -4  14   4      172.22      165.00     19.78 o 
  -3  14   4      468.47      591.43     29.87 o 
  -2  14   4      319.22      324.32     22.79 o 
  -1  14   4     2494.78     2317.67     54.28 o 
   0  14   4        9.55       10.11     11.95 o 
   1  14   4       54.10       54.55     14.23 o 
   2  14   4      507.66      439.30     57.82 o 
   3  14   4     1860.97     2169.07     92.07 o 
   4  14   4      864.54      801.99     36.59 o 
   5  14   4       24.47       31.75     15.30 o 
   6  14   4        9.41       13.08     20.94 o 
   7  14   4      372.94      400.33     35.74 o 
   8  14   4     1350.40     1443.77     69.47 o 
  -9  15   4      242.83      214.74     28.66 o 
  -8  15   4     1567.61     1617.33     74.03 o 
  -7  15   4      234.06      220.28     26.67 o 
  -6  15   4      423.86      458.04     77.55 o 
  -5  15   4      187.29      182.38     21.65 o 
  -4  15   4      465.74      476.64     50.28 o 
  -3  15   4     1873.75     1884.06     57.28 o 
  -2  15   4      372.99      303.60     23.31 o 
  -1  15   4      896.50      875.48     31.85 o 
   0  15   4       40.63       62.70     23.04 o 
   1  15   4      475.69      429.76     27.23 o 
   2  15   4     1650.75     1793.96     72.97 o 
   3  15   4      594.37      735.75     47.33 o 
   4  15   4       66.52      130.26     20.14 o 
   5  15   4       16.82        8.65     16.39 o 
   6  15   4       59.80       63.44     20.23 o 
   7  15   4      578.33      589.49     43.32 o 
  -8  16   4        7.07       -1.48     19.99 o 
  -7  16   4       64.52       94.50     27.68 o 
  -6  16   4      448.24      566.38     43.90 o 
  -5  16   4      314.60      289.03     26.25 o 
  -4  16   4      241.84      320.69     32.33 o 
  -3  16   4      504.96      362.44     26.45 o 
  -2  16   4      386.29      452.88     28.43 o 
  -1  16   4     1400.11     1554.89     74.85 o 
   0  16   4        7.22        5.56     13.29 o 
   1  16   4        6.54       -6.24     13.07 o 
   2  16   4     1221.64     1265.74     61.63 o 
   3  16   4      495.66      560.85     45.21 o 
   4  16   4     1213.76     1301.13     65.99 o 
   5  16   4       47.93       41.31     19.44 o 
   6  16   4      177.90      203.25     25.89 o 
   7  16   4      104.28      124.05     24.69 o 
  -8  17   4      483.95      476.93     45.63 o 
  -7  17   4      434.98      498.44     45.64 o 
  -6  17   4      205.26      216.47     32.99 o 
  -5  17   4        1.69       -1.51     15.97 o 
  -4  17   4      725.61      822.05     65.54 o 
  -3  17   4     2321.79     2499.81    181.84 o 
  -2  17   4      201.95      201.30     34.97 o 
  -1  17   4      378.98      282.28     31.83 o 
   0  17   4        0.20        5.21     15.29 o 
   1  17   4      486.71      651.18     34.25 o 
   2  17   4     1267.14     1455.87     68.16 o 
   3  17   4       33.47        2.02     21.42 o 
   4  17   4       12.87        6.54     22.08 o 
   5  17   4       31.96       28.86     25.67 o 
   6  17   4      128.61      219.80     27.81 o 
  -7  18   4       63.91      100.21     30.15 o 
  -6  18   4        7.48      -31.29     20.86 o 
  -5  18   4       38.80       32.33     18.93 o 
  -4  18   4       57.55       53.09     19.50 o 
  -3  18   4      689.00      802.34     63.45 o 
  -2  18   4      153.96      155.63     43.37 o 
  -1  18   4      567.36      482.12     39.70 o 
   0  18   4       26.98        1.64     24.99 o 
   1  18   4        0.62        3.10     19.89 o 
   2  18   4      612.70      614.81     71.18 o 
   3  18   4      623.07      683.21     50.39 o 
   4  18   4      275.29      248.58     38.04 o 
   5  18   4        0.11      -29.10     27.69 o 
  -6  19   4       18.61       13.25     38.96 o 
  -5  19   4       10.99       42.51     32.83 o 
  -4  19   4      316.06      305.26     28.96 o 
  -3  19   4      324.61      421.09     34.45 o 
  -2  19   4        9.21       29.75     22.47 o 
  -1  19   4       36.76       -5.23     43.37 o 
   0  19   4       14.94       16.15     20.63 o 
   1  19   4      305.31      295.13     37.00 o 
   2  19   4      211.94      230.12     35.17 o 
   3  19   4       97.62      105.56     30.58 o 
   4  19   4       49.74       69.69     27.95 o 
  -5  20   4      126.71      153.17     41.90 o 
  -4  20   4       52.53       46.00     20.58 o 
  -3  20   4       52.71       31.46     24.16 o 
  -2  20   4      362.93      438.45     41.92 o 
  -1  20   4      153.04      149.59     33.08 o 
   0  20   4       58.59       79.90     34.18 o 
   1  20   4      102.38      141.62     43.86 o 
   2  20   4      375.65      414.86     42.08 o 
   3  20   4      178.80      170.35     33.52 o 
  -3  21   4      143.44      127.72     61.99 o 
  -2  21   4       21.55       23.85     25.38 o 
  -1  21   4        7.47      -31.28     20.85 o 
   0  21   4        0.53      -16.19     22.99 o 
   1  21   4       64.92       69.34     38.71 o 
   2  21   4       88.73      104.62     42.14 o 
 -12   1   5       54.50       83.06     35.28 o 
 -11   1   5       32.50       20.49     22.17 o 
 -10   1   5       34.82       33.96     13.23 o 
  -9   1   5      173.08      202.85     19.45 o 
  -8   1   5      785.97      776.84     23.65 o 
  -7   1   5       37.90       33.92      8.35 o 
  -6   1   5       74.91       40.60      7.12 o 
  -5   1   5     1474.81     1423.30     28.58 o 
  -4   1   5     5435.18     4632.79    127.26 o 
  -3   1   5     1751.76     1767.29     53.13 o 
  -2   1   5     1647.96     1484.74     47.29 o 
  -1   1   5      189.20      157.68     27.32 o 
   0   1   5    12314.19    13146.56    295.82 o 
   1   1   5     4015.82     4496.04     90.03 o 
   2   1   5     1169.67     1222.61     27.44 o 
   3   1   5     4918.60     5476.56     94.24 o 
   4   1   5      151.26      179.31     14.85 o 
   5   1   5     1155.21     1103.46     64.07 o 
   6   1   5       51.86       33.37     12.25 o 
   7   1   5      199.82      206.89     30.75 o 
   8   1   5       26.99       30.30     18.62 o 
   9   1   5      686.10      652.61     43.63 o 
  10   1   5       15.81       30.93     33.44 o 
 -12   2   5       39.21        0.98     30.14 o 
 -11   2   5       14.73        2.89     17.79 o 
 -10   2   5       63.36       99.10     14.11 o 
  -9   2   5      357.86      366.70     17.67 o 
  -8   2   5     1211.98     1266.36     30.96 o 
  -7   2   5     1744.38     1683.07     31.50 o 
  -6   2   5      477.76      424.51     13.13 o 
  -5   2   5       77.82       69.59      7.82 o 
  -4   2   5     3676.86     3825.46     70.46 o 
  -3   2   5     7052.89     7101.13    136.53 o 
  -2   2   5     4234.51     4889.32     95.23 o 
  -1   2   5     1696.43     1577.81     45.42 o 
   0   2   5      818.47      842.69     33.20 o 
   1   2   5     3998.85     3683.94     75.67 o 
   2   2   5     7470.21     7709.31    129.37 o 
   3   2   5      676.36      679.73     19.13 o 
   4   2   5       84.82      132.35     11.38 o 
   5   2   5      226.40      237.64     19.01 o 
   6   2   5       40.25       64.51     15.35 o 
   7   2   5      142.60      162.89     25.03 o 
   8   2   5      425.72      374.89     30.26 o 
   9   2   5        1.54       -2.57     18.54 o 
  10   2   5       74.23       75.15     25.80 o 
 -12   3   5        7.35      -11.76     29.16 o 
 -11   3   5      204.74      283.95     28.93 o 
 -10   3   5       37.60       39.33     21.16 o 
  -9   3   5      505.66      547.78     23.47 o 
  -8   3   5       44.05       40.27      8.40 o 
  -7   3   5      117.39      129.12      9.42 o 
  -6   3   5      120.31      136.35      8.36 o 
  -5   3   5     1545.81     1682.93     41.20 o 
  -4   3   5     1058.17      864.95     20.73 o 
  -3   3   5       74.21       79.15     12.36 o 
  -2   3   5      859.84     1023.66     43.31 o 
  -1   3   5       78.71       58.16      9.04 o 
   0   3   5    13326.06    13226.76    258.44 o 
   1   3   5     4820.28     4838.72     96.70 o 
   2   3   5      676.32      796.22     22.91 o 
   3   3   5      594.76      467.20     16.20 o 
   4   3   5     6703.42     6623.69    117.29 o 
   5   3   5      694.61      675.05     23.18 o 
   6   3   5      109.13      105.40     49.62 o 
   7   3   5       14.17       11.82     16.88 o 
   8   3   5     3483.04     3059.14     92.95 o 
   9   3   5      830.16      750.72     47.41 o 
  10   3   5      304.60      304.81     35.83 o 
 -12   4   5      462.94      523.38     39.74 o 
 -11   4   5      312.31      369.82     33.12 o 
 -10   4   5        0.89       -5.67     12.58 o 
  -9   4   5      500.55      556.70     28.48 o 
  -8   4   5      990.87      902.00     26.00 o 
  -7   4   5     4170.58     4078.85     62.37 o 
  -6   4   5      690.86      677.03     19.73 o 
  -5   4   5        4.12       -2.24      6.02 o 
  -4   4   5     1153.65     1070.94     28.13 o 
  -3   4   5    10289.88    10351.12    328.08 o 
  -2   4   5     7327.59     5918.44    137.80 o 
  -1   4   5     8005.02     7913.76    148.48 o 
   0   4   5      221.24      211.36     13.59 o 
   1   4   5       10.63       10.46      5.76 o 
   2   4   5     4613.13     4552.73     92.09 o 
   3   4   5     4791.78     4246.08    164.29 o 
   4   4   5     1411.68     1239.65     31.99 o 
   5   4   5      173.93      148.85     12.59 o 
   6   4   5        6.77        5.74     15.10 o 
   7   4   5      524.16      569.18     57.33 o 
   8   4   5     1395.89     1328.60     50.56 o 
   9   4   5       28.25       45.40     19.91 o 
  10   4   5      240.50      314.81     86.98 o 
 -12   5   5       61.81      122.82     28.24 o 
 -11   5   5      935.95      997.15     56.23 o 
 -10   5   5      476.15      536.17     48.01 o 
  -9   5   5      213.25      212.50     26.12 o 
  -8   5   5     1985.77     2071.30     49.85 o 
  -7   5   5        7.74        0.74     11.67 o 
  -6   5   5     1731.89     1632.13     34.11 o 
  -5   5   5     5108.03     5262.67     84.28 o 
  -4   5   5     3451.21     3025.46    101.44 o 
  -3   5   5        7.75       18.59      7.41 o 
  -2   5   5     1913.94     1651.34    112.10 o 
  -1   5   5     7429.53     6522.73    109.82 o 
   0   5   5       17.77       25.48      7.91 o 
   1   5   5     1127.99     1272.50     64.58 o 
   2   5   5      736.31      786.56     20.88 o 
   3   5   5     3621.25     3733.03     71.07 o 
   4   5   5     2354.77     2323.33     50.02 o 
   5   5   5     4119.21     4108.03     93.69 o 
   6   5   5        5.89        0.78     13.89 o 
   7   5   5      253.62      197.28     27.99 o 
   8   5   5     1710.35     1614.52    108.17 o 
   9   5   5     3030.34     3053.52    133.26 o 
  10   5   5      135.88      126.01     30.49 o 
 -12   6   5      982.35     1179.34     59.55 o 
 -11   6   5      102.35      102.49     24.84 o 
 -10   6   5        3.24      -19.45     12.97 o 
  -9   6   5       74.74       52.66     15.70 o 
  -8   6   5     2730.51     2690.67     60.54 o 
  -7   6   5     5236.60     5298.29     99.91 o 
  -6   6   5     1777.42     1735.49     42.22 o 
  -5   6   5      320.50      379.01     19.80 o 
  -4   6   5      536.05      636.87     28.74 o 
  -3   6   5     5420.96     4720.33     97.82 o 
  -2   6   5    14754.53    15087.53    283.33 o 
  -1   6   5     8000.61     8183.52    120.59 o 
   0   6   5      217.86      287.63     11.94 o 
   1   6   5       16.02       66.96      7.69 o 
   2   6   5     4667.13     4594.91     81.96 o 
   3   6   5     5636.20     5697.66    105.53 o 
   4   6   5     1971.50     2139.71     71.62 o 
   5   6   5        1.27       -2.09     10.90 o 
   6   6   5        2.61       12.44     16.19 o 
   7   6   5      725.08      686.70     96.17 o 
   8   6   5     1885.69     1969.20     81.14 o 
   9   6   5        0.15        2.42     17.50 o 
 -12   7   5       64.67       53.84     25.88 o 
 -11   7   5       52.42       50.81     18.74 o 
 -10   7   5      162.19      166.57     21.90 o 
  -9   7   5      711.03      767.50     51.43 o 
  -8   7   5      968.49      924.19     32.11 o 
  -7   7   5       46.47       25.81     10.80 o 
  -6   7   5     1312.36     1134.42     32.98 o 
  -5   7   5       66.51       69.32     10.25 o 
  -4   7   5       12.39       20.08      8.61 o 
  -3   7   5     2447.96     2633.16     60.92 o 
  -2   7   5     2381.88     2442.25     49.32 o 
  -1   7   5     7293.62     7960.83    151.04 o 
   0   7   5     5898.14     5593.03     85.53 o 
   1   7   5     2211.55     2124.75     47.28 o 
   2   7   5      393.78      448.36     16.48 o 
   3   7   5     4243.73     4050.04     90.47 o 
   4   7   5    20138.74    20165.31    383.71 o 
   5   7   5      813.97      872.16     35.07 o 
   6   7   5      213.38      238.43     21.60 o 
   7   7   5       38.26       48.92     26.83 o 
   8   7   5     3682.19     3799.01    143.70 o 
   9   7   5     2169.78     2248.91     80.19 o 
 -11   8   5      103.30      128.58     22.29 o 
 -10   8   5       82.10      104.76     20.07 o 
  -9   8   5      549.19      605.54     31.79 o 
  -8   8   5     2184.21     2191.80     61.92 o 
  -7   8   5     6374.00     5656.73    107.25 o 
  -6   8   5      735.98      658.73     37.52 o 
  -5   8   5        8.62        5.99      8.18 o 
  -4   8   5      786.78      738.24     27.91 o 
  -3   8   5    11384.36    12269.22    204.36 o 
  -2   8   5     9154.53     8368.53    142.94 o 
  -1   8   5     5886.63     5664.38     98.26 o 
   0   8   5      744.63      844.61     31.95 o 
   1   8   5     2514.11     2805.71     54.86 o 
   2   8   5     9360.72     8958.25    151.88 o 
   3   8   5    10374.58    10268.54    204.11 o 
   4   8   5      337.86      348.54     33.00 o 
   5   8   5       11.01        5.89     12.44 o 
   6   8   5       12.67       16.21     13.63 o 
   7   8   5     2165.52     2112.05     82.62 o 
   8   8   5     2214.81     2370.07     92.10 o 
   9   8   5       48.70       29.32     25.32 o 
 -11   9   5        3.84       12.37     17.71 o 
 -10   9   5       43.57       15.59     24.97 o 
  -9   9   5      257.86      248.32     24.26 o 
  -8   9   5     2428.79     2500.54     91.21 o 
  -7   9   5        0.22       11.17     10.99 o 
  -6   9   5       82.82       79.16     11.93 o 
  -5   9   5     1016.96     1070.10     35.94 o 
  -4   9   5     2508.98     2566.57     61.50 o 
  -3   9   5      382.84      321.10     25.39 o 
  -2   9   5     1862.96     1863.23     56.16 o 
  -1   9   5    13771.31    14396.52    236.93 o 
   0   9   5      236.77      189.37      9.54 o 
   1   9   5       68.05       73.50      8.94 o 
   2   9   5        4.24       14.58      7.48 o 
   3   9   5     9044.70     8489.67    181.84 o 
   4   9   5    12540.41    12452.49    311.22 o 
   5   9   5     1111.03     1104.85     60.25 o 
   6   9   5       51.03       36.81     16.76 o 
   7   9   5      534.03      527.81     41.22 o 
   8   9   5     2155.42     2395.79     93.59 o 
   9   9   5     3944.35     4245.44    140.12 o 
 -11  10   5       27.56       23.44     26.26 o 
 -10  10   5        0.29        5.58     17.35 o 
  -9  10   5        9.05        8.43     15.36 o 
  -8  10   5     1403.78     1453.61     76.02 o 
  -7  10   5     1763.02     1964.28     86.43 o 
  -6  10   5      581.06      538.35     23.52 o 
  -5  10   5       88.51       95.26     13.95 o 
  -4  10   5      628.57      667.35     23.31 o 
  -3  10   5     4433.38     3940.92     76.10 o 
  -2  10   5    13804.46    13372.05    239.00 o 
  -1  10   5      831.24     1054.74     34.69 o 
   0  10   5        0.82        7.11      5.80 o 
   1  10   5        0.46        7.87      7.05 o 
   2  10   5     4536.74     4904.58     90.89 o 
   3  10   5     6956.44     6763.98    143.21 o 
   4  10   5      220.09      277.79     32.56 o 
   5  10   5       11.53       -1.26     15.43 o 
   6  10   5       51.08       51.85     16.78 o 
   7  10   5     1816.48     1913.17     78.86 o 
   8  10   5      635.24      687.52     49.80 o 
   9  10   5       94.26       90.52     29.67 o 
 -11  11   5       14.14       15.48     19.42 o 
 -10  11   5      257.03      233.60     27.22 o 
  -9  11   5       76.79       90.84     20.94 o 
  -8  11   5      549.43      505.67     31.09 o 
  -7  11   5       20.58       -0.91     11.29 o 
  -6  11   5      259.88      225.43     17.58 o 
  -5  11   5       18.21        8.48     10.86 o 
  -4  11   5      157.36      117.97     15.03 o 
  -3  11   5     2028.65     2062.00     47.25 o 
  -2  11   5      825.89      867.01     29.00 o 
  -1  11   5     6379.85     6513.06    116.98 o 
   0  11   5     1060.71      867.57     32.22 o 
   1  11   5     1819.76     1751.66     40.73 o 
   2  11   5       84.75       58.65     14.40 o 
   3  11   5     1159.82     1102.70     38.93 o 
   4  11   5     9717.32     9554.06    197.47 o 
   5  11   5        8.12      -14.82     12.21 o 
   6  11   5        6.25       -8.13     13.53 o 
   7  11   5        7.02       -4.28     20.92 o 
   8  11   5     1298.60     1200.54     64.27 o 
 -10  12   5      113.75       84.93     24.10 o 
  -9  12   5        2.06       15.99     17.62 o 
  -8  12   5      205.96      247.70     25.71 o 
  -7  12   5     2196.70     1916.31     56.12 o 
  -6  12   5       65.69       63.54     14.54 o 
  -5  12   5       16.32       10.45     11.65 o 
  -4  12   5      366.30      385.58     35.85 o 
  -3  12   5     1670.88     1892.94     45.81 o 
  -2  12   5     4620.28     4647.52     89.15 o 
  -1  12   5       64.14       25.96      9.43 o 
   0  12   5      262.92      235.36     26.30 o 
   1  12   5        5.76        2.78      8.23 o 
   2  12   5     1560.76     1480.78     45.10 o 
   3  12   5     4716.88     4729.45    108.20 o 
   4  12   5       40.50       50.92     14.89 o 
   5  12   5       61.24      109.52     18.21 o 
   6  12   5       17.68       11.38     14.94 o 
   7  12   5      772.75      754.64     40.37 o 
   8  12   5      219.15      270.17     36.10 o 
 -10  13   5       19.45      -10.20     18.72 o 
  -9  13   5      188.81      186.32     27.64 o 
  -8  13   5      797.56      710.03     38.35 o 
  -7  13   5        1.45       13.44     21.07 o 
  -6  13   5      302.76      270.84     31.61 o 
  -5  13   5      469.96      453.13     26.75 o 
  -4  13   5      669.54      581.61     29.07 o 
  -3  13   5      457.31      423.99     24.64 o 
  -2  13   5      206.46      201.27     16.00 o 
  -1  13   5     1394.21     1357.59     37.25 o 
   0  13   5      125.66      109.08     15.44 o 
   1  13   5        1.27        3.73     10.71 o 
   2  13   5      148.29      152.70     16.76 o 
   3  13   5      870.42      765.25     33.87 o 
   4  13   5     1550.52     1527.13     64.61 o 
   5  13   5       67.07       58.81     17.54 o 
   6  13   5      319.14      336.19     30.85 o 
   7  13   5       29.48       18.13     18.13 o 
   8  13   5      180.03      202.07     54.64 o 
  -9  14   5      179.00      165.01     32.08 o 
  -8  14   5      307.28      284.34     29.17 o 
  -7  14   5      671.60      696.45     46.42 o 
  -6  14   5       48.73       52.07     15.79 o 
  -5  14   5      197.47      187.92     20.68 o 
  -4  14   5        2.94       -5.75     12.21 o 
  -3  14   5      519.81      433.44     26.01 o 
  -2  14   5     6029.60     5635.28    107.38 o 
  -1  14   5      403.18      288.49     26.98 o 
   0  14   5       40.02       46.08     13.47 o 
   1  14   5        2.25      -11.75     10.87 o 
   2  14   5      722.55      818.85     47.64 o 
   3  14   5     1788.84     1448.78     51.69 o 
   4  14   5       12.91       18.38     15.17 o 
   5  14   5      137.31      109.75     23.44 o 
   6  14   5        0.38       23.45     24.93 o 
   7  14   5       49.00       67.25     21.28 o 
  -9  15   5      138.43      150.22     26.71 o 
  -8  15   5      126.61      139.93     89.43 o 
  -7  15   5       96.97       14.75     21.57 o 
  -6  15   5      168.61      162.60     22.50 o 
  -5  15   5      145.00      147.23     20.32 o 
  -4  15   5      448.58      437.60     35.98 o 
  -3  15   5      555.82      502.11     29.46 o 
  -2  15   5       52.68       37.88     14.52 o 
  -1  15   5      108.74       78.17     14.26 o 
   0  15   5       30.70       -4.62     12.59 o 
   1  15   5      606.80      653.82     32.98 o 
   2  15   5       14.10      -19.42     16.33 o 
   3  15   5       41.34       41.35     22.61 o 
   4  15   5      276.33      264.42     53.54 o 
   5  15   5        5.20        7.85     16.37 o 
   6  15   5       44.91       33.24     19.70 o 
   7  15   5       84.41       52.38     22.28 o 
  -8  16   5       22.71       -7.12     24.61 o 
  -7  16   5      181.95      165.00     31.26 o 
  -6  16   5      159.26      188.50     23.36 o 
  -5  16   5        0.90        7.83     15.52 o 
  -4  16   5       10.06      -18.00     14.61 o 
  -3  16   5      564.22      599.69     32.63 o 
  -2  16   5     1366.72     1361.50     48.79 o 
  -1  16   5      508.41      500.24     49.13 o 
   0  16   5      460.43      391.37     27.56 o 
   1  16   5       13.36       -3.51     17.93 o 
   2  16   5      309.85      271.48     33.78 o 
   3  16   5     1022.84      992.10     56.96 o 
   4  16   5      172.74      147.17     65.91 o 
   5  16   5      248.82      229.86     36.80 o 
   6  16   5        4.03        0.43     18.67 o 
  -8  17   5        8.69      -34.17     22.78 o 
  -7  17   5       29.28       64.50     26.85 o 
  -6  17   5        0.64       -4.69     21.45 o 
  -5  17   5       98.85       46.36     19.47 o 
  -4  17   5      160.24      130.35     34.36 o 
  -3  17   5        1.16      -22.91     21.63 o 
  -2  17   5      235.25      211.23     39.57 o 
  -1  17   5       36.32       22.47     20.52 o 
   0  17   5      182.13      178.88     22.76 o 
   1  17   5       71.13       69.18     24.73 o 
   2  17   5      104.38      119.42     27.37 o 
   3  17   5        0.03       15.20     22.47 o 
   4  17   5      136.73      130.17     31.46 o 
   5  17   5       27.97       18.92     26.84 o 
  -7  18   5        9.09        4.77     24.63 o 
  -6  18   5      237.98      241.03     45.21 o 
  -5  18   5      322.26      313.57     29.89 o 
  -4  18   5        8.82       19.25     18.40 o 
  -3  18   5        3.23        6.38     18.02 o 
  -2  18   5       97.21       81.61     24.65 o 
  -1  18   5     1115.54     1147.82     58.40 o 
   0  18   5       82.95       86.52     20.44 o 
   1  18   5       28.26      -10.27     20.18 o 
   2  18   5        0.91       -6.88     33.69 o 
   3  18   5        1.36       28.76     24.18 o 
   4  18   5       56.94       97.13     30.87 o 
   5  18   5      118.24      100.36     31.65 o 
  -6  19   5       21.50        2.60     25.01 o 
  -5  19   5       31.37       31.64     20.59 o 
  -4  19   5       19.54      -12.19     18.50 o 
  -3  19   5       23.35       23.77     23.67 o 
  -2  19   5      107.68       75.11     32.34 o 
  -1  19   5      149.90      143.98     40.06 o 
   0  19   5       84.32       59.80     24.29 o 
   1  19   5      112.20      104.94     28.63 o 
   2  19   5       19.13        4.61     23.89 o 
   3  19   5       61.97       37.65     30.14 o 
   4  19   5      121.07      104.81     32.85 o 
  -5  20   5      107.18      112.48     24.09 o 
  -4  20   5       96.97       65.24     22.51 o 
  -3  20   5       39.20      -33.26     22.18 o 
  -2  20   5      137.89      157.74     31.13 o 
  -1  20   5       79.04       72.77     38.35 o 
   0  20   5       52.83       11.76     33.32 o 
   1  20   5       26.61       10.78     35.28 o 
   2  20   5       13.86        8.05     42.27 o 
  -3  21   5        0.03       -5.99     23.64 o 
  -2  21   5       61.06      104.61     30.40 o 
  -1  21   5       12.40       23.00     24.51 o 
   0  21   5       29.67       38.96     39.69 o 
   1  21   5        3.67      -17.15     33.57 o 
 -11   0   6      139.10      109.03     33.08 o 
 -10   0   6       80.36      109.93     22.13 o 
  -9   0   6      637.51      656.59     54.39 o 
  -8   0   6     2087.27     2110.11     70.00 o 
  -7   0   6     3920.20     3726.07    103.64 o 
  -6   0   6      117.77       85.17     10.62 o 
  -5   0   6      194.49      297.72     15.88 o 
  -4   0   6      464.03      652.01     42.63 o 
  -3   0   6     2067.17     2311.24     97.27 o 
  -2   0   6     5864.76     5520.22    194.54 o 
  -1   0   6      777.06      909.01     48.76 o 
   0   0   6     6750.61     7594.78    254.33 o 
   1   0   6       29.62       16.27      6.95 o 
   2   0   6     7020.62     8147.02    194.34 o 
   3   0   6     1502.05     1337.45     42.78 o 
   4   0   6     7064.13     6994.24    257.51 o 
   5   0   6    16351.88    16959.80    579.22 o 
   6   0   6       66.29       54.15     25.73 o 
   7   0   6       48.21       62.85     40.31 o 
   8   0   6      246.26      217.08     42.88 o 
   9   0   6     7193.51     6518.91    259.72 o 
 -12   1   6      296.55      263.39     45.08 o 
 -11   1   6     1318.27     1442.41     86.00 o 
 -10   1   6      376.50      407.26     26.29 o 
  -9   1   6        3.13       11.55     10.50 o 
  -8   1   6      297.08      277.61     14.69 o 
  -7   1   6     5089.47     5014.20     81.78 o 
  -6   1   6     5265.34     5276.09     84.42 o 
  -5   1   6      151.61      174.57      9.03 o 
  -4   1   6      103.35       98.20     10.95 o 
  -3   1   6     1253.89     1382.63     67.13 o 
  -2   1   6    12393.70    12243.84    338.61 o 
  -1   1   6     3072.13     2992.55    120.18 o 
   0   1   6     2408.41     2288.91     61.97 o 
   1   1   6       20.96       39.69      7.36 o 
   2   1   6     5283.54     5789.23    101.02 o 
   3   1   6    12882.24    12935.90    213.08 o 
   4   1   6     4612.59     4542.03    126.81 o 
   5   1   6       18.81       46.88     16.63 o 
   6   1   6      322.39      300.11     31.18 o 
   7   1   6      193.47      249.97     23.29 o 
   8   1   6     5878.06     5341.83    153.33 o 
   9   1   6     1671.95     1667.54     73.63 o 
 -12   2   6      784.02      712.02     63.21 o 
 -11   2   6       12.83       35.60     19.11 o 
 -10   2   6      244.42      268.46     22.30 o 
  -9   2   6       29.77       42.41      8.87 o 
  -8   2   6     1095.08     1061.87     24.82 o 
  -7   2   6     1160.21     1207.64     29.25 o 
  -6   2   6       10.17       16.25      6.94 o 
  -5   2   6      222.55      140.61     14.43 o 
  -4   2   6       78.92       62.34      9.27 o 
  -3   2   6     5173.14     4748.19     96.73 o 
  -2   2   6      285.08      250.63     37.24 o 
  -1   2   6     3534.37     3101.94     80.95 o 
   0   2   6     2962.28     2657.09     70.06 o 
   1   2   6       13.30        9.33      5.65 o 
   2   2   6      754.57      663.71     22.06 o 
   3   2   6      758.27      718.95     22.68 o 
   4   2   6     5327.41     4809.21    102.99 o 
   5   2   6     3361.54     3063.74     77.11 o 
   6   2   6      971.76      888.39     94.45 o 
   7   2   6       14.36        3.79     16.89 o 
   8   2   6      832.55      819.09     40.41 o 
   9   2   6     2469.16     2321.30     88.62 o 
 -12   3   6      334.82      290.34     47.29 o 
 -11   3   6     1107.15      986.40     47.93 o 
 -10   3   6      914.05      923.96     37.57 o 
  -9   3   6       64.69       61.96     12.63 o 
  -8   3   6       53.73       49.56      8.32 o 
  -7   3   6     3303.08     3113.59     50.59 o 
  -6   3   6     2508.90     2277.92     43.85 o 
  -5   3   6      282.60      268.58     14.85 o 
  -4   3   6      819.65      861.47     69.09 o 
  -3   3   6      727.83      492.28     19.63 o 
  -2   3   6     8146.60     8125.54    154.14 o 
  -1   3   6     6170.78     6082.51    190.87 o 
   0   3   6      233.74      176.64     23.80 o 
   1   3   6      327.72      379.86     16.45 o 
   2   3   6      546.05      454.46     35.91 o 
   3   3   6     7488.00     7002.84    174.35 o 
   4   3   6     4386.17     4672.65    101.03 o 
   5   3   6       95.74      103.27     15.77 o 
   6   3   6      119.03      127.20     22.18 o 
   7   3   6      178.14      174.97     32.59 o 
   8   3   6     2930.36     2762.04     80.60 o 
   9   3   6     1147.43     1148.43     60.11 o 
 -12   4   6      195.80      214.81     30.10 o 
 -11   4   6        9.79        7.78     16.02 o 
 -10   4   6     1035.50     1025.29     40.47 o 
  -9   4   6        0.23        6.54     10.79 o 
  -8   4   6      908.72      959.95     31.35 o 
  -7   4   6     1832.67     1702.03     37.08 o 
  -6   4   6      489.72      492.62     17.56 o 
  -5   4   6     4766.41     5107.54    105.16 o 
  -4   4   6       22.34        9.25     10.74 o 
  -3   4   6     1324.09     1427.38     36.83 o 
  -2   4   6     4253.24     4543.68     91.50 o 
  -1   4   6     2608.92     2677.48     72.58 o 
   0   4   6     1903.18     1997.53     47.93 o 
   1   4   6      260.05      309.32     17.53 o 
   2   4   6     4283.53     4311.25     89.26 o 
   3   4   6       43.00       42.41      9.51 o 
   4   4   6     2341.89     2361.32     71.19 o 
   5   4   6     1028.22     1090.16     49.07 o 
   6   4   6        3.16      -12.86     15.06 o 
   7   4   6      165.54      106.30     38.10 o 
   8   4   6       10.40       23.80     21.35 o 
   9   4   6     3186.43     2899.58     86.33 o 
 -12   5   6      217.17      202.47     48.02 o 
 -11   5   6        4.90       -7.46     14.50 o 
 -10   5   6     1175.17     1259.76     45.54 o 
  -9   5   6      226.55      225.77     18.75 o 
  -8   5   6      144.78      141.33     15.73 o 
  -7   5   6      677.34      681.14     25.60 o 
  -6   5   6      762.73      693.53     35.08 o 
  -5   5   6     1113.03     1229.96     56.31 o 
  -4   5   6       10.08       37.56     11.74 o 
  -3   5   6       28.38       -1.22      8.05 o 
  -2   5   6     5334.15     4834.57     97.03 o 
  -1   5   6     9586.94     9401.54    188.39 o 
   0   5   6       28.00       -0.68      6.12 o 
   1   5   6      368.44      313.21     15.88 o 
   2   5   6      459.65      553.73     18.13 o 
   3   5   6     5243.51     5345.57     98.00 o 
   4   5   6     9085.00     8721.60    152.24 o 
   5   5   6      274.34      317.46     20.93 o 
   6   5   6      247.37      235.94     27.91 o 
   7   5   6       67.50       85.60     24.23 o 
   8   5   6     1352.05     1223.03     62.65 o 
   9   5   6      628.12      654.91     40.53 o 
 -12   6   6      211.82      273.80     40.18 o 
 -11   6   6        0.06      -14.16     16.09 o 
 -10   6   6       75.97       67.77     18.66 o 
  -9   6   6        0.45      -17.48     11.65 o 
  -8   6   6      726.94      659.15     27.23 o 
  -7   6   6      138.22      170.54     15.52 o 
  -6   6   6       14.48        6.39      8.99 o 
  -5   6   6     1123.21     1232.33     39.05 o 
  -4   6   6       30.65       75.84     11.34 o 
  -3   6   6     1276.88     1245.14     61.87 o 
  -2   6   6        3.09       25.26      7.33 o 
  -1   6   6      508.92      503.90     17.40 o 
   0   6   6      783.44     1107.46     27.16 o 
   1   6   6        9.52        4.10      5.89 o 
   2   6   6        4.36       10.81      6.33 o 
   3   6   6      193.33      163.68     15.07 o 
   4   6   6     5750.30     6069.68    129.12 o 
   5   6   6      899.12      896.39     39.36 o 
   6   6   6      350.68      305.35     31.02 o 
   7   6   6      359.89      365.06     36.20 o 
   8   6   6       91.05       78.85     24.81 o 
   9   6   6      518.33      637.65     55.53 o 
 -12   7   6       13.68        1.93     23.32 o 
 -11   7   6      151.89      159.41     23.91 o 
 -10   7   6     1104.80     1206.19     46.89 o 
  -9   7   6      130.51      127.81     19.75 o 
  -8   7   6       85.65      101.33     15.28 o 
  -7   7   6      443.25      401.57     31.26 o 
  -6   7   6      254.82      284.72     18.03 o 
  -5   7   6     1708.05     1720.57     72.61 o 
  -4   7   6      696.85      505.17     38.10 o 
  -3   7   6     1421.11     1294.94     46.35 o 
  -2   7   6     1414.62     1410.19     30.62 o 
  -1   7   6     5879.06     6725.23    102.02 o 
   0   7   6     2214.85     2286.81     46.48 o 
   1   7   6      246.84      196.81     11.55 o 
   2   7   6      500.19      512.42     18.26 o 
   3   7   6     4224.77     4053.96     91.41 o 
   4   7   6     3368.37     3507.93     83.53 o 
   5   7   6      372.89      333.17     23.03 o 
   6   7   6      218.78      260.13     60.89 o 
   7   7   6      148.34      113.75     25.61 o 
   8   7   6      275.37      364.36     39.33 o 
   9   7   6      248.50      276.40     38.26 o 
 -11   8   6       20.45        1.76     17.75 o 
 -10   8   6       79.68       80.36     19.70 o 
  -9   8   6        3.83      -19.13     12.76 o 
  -8   8   6        4.89       -3.70     11.22 o 
  -7   8   6       35.58        6.67     11.41 o 
  -6   8   6        0.14        1.54      9.93 o 
  -5   8   6      629.46      678.65     28.17 o 
  -4   8   6      126.54       39.23     10.57 o 
  -3   8   6      183.20      213.55     17.87 o 
  -2   8   6      640.52      819.99     29.11 o 
  -1   8   6     1275.13     1399.34     28.11 o 
   0   8   6     1270.30     1392.83     32.56 o 
   1   8   6      101.27      110.68     16.44 o 
   2   8   6     1298.20     1244.24     38.35 o 
   3   8   6      198.84      209.25     23.33 o 
   4   8   6     2372.55     2408.69     64.07 o 
   5   8   6     2028.02     2115.72     60.46 o 
   6   8   6      411.80      375.15     34.09 o 
   7   8   6      231.74      260.95     33.72 o 
   8   8   6        1.53        8.62     23.05 o 
   9   8   6      840.82     1017.04     61.49 o 
 -11   9   6      312.07      339.60     31.42 o 
 -10   9   6      885.31      815.91     40.31 o 
  -9   9   6      537.02      519.77     31.95 o 
  -8   9   6        0.81        4.91     12.39 o 
  -7   9   6      696.59      700.12     34.30 o 
  -6   9   6     1346.96     1383.16    101.56 o 
  -5   9   6       73.79       68.62     12.69 o 
  -4   9   6       11.01       49.02      9.92 o 
  -3   9   6      233.95      158.74     15.49 o 
  -2   9   6       72.54      120.06     13.78 o 
  -1   9   6        3.79        4.30      7.08 o 
   0   9   6     1963.21     2265.80     41.29 o 
   1   9   6      907.44      863.93     25.29 o 
   2   9   6       60.63       77.52     12.60 o 
   3   9   6       64.65       61.87     13.10 o 
   4   9   6     1251.13     1283.60     43.59 o 
   5   9   6      656.14      657.59     59.20 o 
   6   9   6       13.80       22.29     16.17 o 
   7   9   6        0.43       25.90     28.91 o 
   8   9   6        9.57      -15.71     23.37 o 
 -11  10   6      110.29       95.69     23.07 o 
 -10  10   6        5.84       -1.56     17.69 o 
  -9  10   6       81.24       71.27     22.46 o 
  -8  10   6       90.88      105.65     18.48 o 
  -7  10   6      402.47      417.96     27.41 o 
  -6  10   6       45.68       50.84     13.02 o 
  -5  10   6        1.99       18.92     10.64 o 
  -4  10   6       81.53      123.64     17.72 o 
  -3  10   6        0.43        0.26      8.04 o 
  -2  10   6      314.95      391.81     21.64 o 
  -1  10   6       12.88        3.44      7.70 o 
   0  10   6     1588.90     1677.83     33.44 o 
   1  10   6      116.35      104.56     10.68 o 
   2  10   6        1.49       36.83     11.31 o 
   3  10   6      936.02      976.90     36.42 o 
   4  10   6      229.46      288.14     22.36 o 
   5  10   6     3386.79     3328.07     85.71 o 
   6  10   6        8.86       -4.04     13.74 o 
   7  10   6      145.03      154.50     47.53 o 
   8  10   6       99.19       82.03     27.56 o 
 -11  11   6       73.03        5.51     20.61 o 
 -10  11   6       48.23       51.70     20.06 o 
  -9  11   6      237.75      242.23     26.58 o 
  -8  11   6      461.10      534.08     32.43 o 
  -7  11   6      100.99       85.59     15.75 o 
  -6  11   6      966.49      898.04     66.83 o 
  -5  11   6       87.99      101.77     15.65 o 
  -4  11   6     2108.53     1998.84     47.60 o 
  -3  11   6      607.62      667.32     33.70 o 
  -2  11   6     2515.62     2872.62     70.69 o 
  -1  11   6      182.41      115.94     14.95 o 
   0  11   6     1730.82     1686.78     48.66 o 
   1  11   6       34.04       48.97     11.24 o 
   2  11   6     1290.40     1131.79     38.33 o 
   3  11   6      333.46      331.74     22.85 o 
   4  11   6       74.76      109.11     17.60 o 
   5  11   6      146.65      137.40     23.81 o 
   6  11   6       83.77       91.78     26.07 o 
   7  11   6      127.87      125.79     28.81 o 
   8  11   6       29.35       48.72     27.05 o 
 -10  12   6       65.76       10.37     20.06 o 
  -9  12   6       62.22       55.96     23.42 o 
  -8  12   6      165.26      195.42     31.16 o 
  -7  12   6      154.72      113.36     18.58 o 
  -6  12   6        4.96       12.44     12.81 o 
  -5  12   6        0.41       -7.80     10.88 o 
  -4  12   6        2.12       18.62     15.54 o 
  -3  12   6       19.37       24.94     10.30 o 
  -2  12   6      272.99      293.80     18.06 o 
  -1  12   6      455.08      351.06     22.43 o 
   0  12   6      439.09      536.49     28.68 o 
   1  12   6       27.16       54.48     13.05 o 
   2  12   6      221.21      159.31     17.09 o 
   3  12   6        1.31        3.65     11.91 o 
   4  12   6        6.54      -10.66     12.10 o 
   5  12   6      672.37      680.65     35.58 o 
   6  12   6      452.28      420.53     31.00 o 
   7  12   6        6.72       -9.63     23.30 o 
 -10  13   6        5.63        3.31     19.96 o 
  -9  13   6      174.25      147.76     24.40 o 
  -8  13   6        1.06        9.12     21.52 o 
  -7  13   6      892.49      821.53     38.02 o 
  -6  13   6      839.82      855.35     37.70 o 
  -5  13   6      266.83      208.87     22.44 o 
  -4  13   6       54.79       21.53     12.92 o 
  -3  13   6     1371.55     1401.75     41.55 o 
  -2  13   6      927.84      778.89     36.74 o 
  -1  13   6     2217.74     2289.34     62.67 o 
   0  13   6       58.99       67.22     14.59 o 
   1  13   6       79.67       82.33     15.36 o 
   2  13   6      171.39      280.35     30.23 o 
   3  13   6     1898.90     1897.11     56.55 o 
   4  13   6      294.71      229.03     22.54 o 
   5  13   6      187.90      219.18     24.24 o 
   6  13   6       40.62       23.99     17.55 o 
   7  13   6      195.23      192.81     51.82 o 
  -9  14   6       23.57       19.78     20.27 o 
  -8  14   6      287.12      356.04     38.23 o 
  -7  14   6      697.70      701.04     74.86 o 
  -6  14   6        3.99       -0.76     14.16 o 
  -5  14   6     1039.38     1052.52     41.74 o 
  -4  14   6     1113.12     1256.34    100.46 o 
  -3  14   6       71.17       86.07     16.82 o 
  -2  14   6     1917.98     2036.58     57.89 o 
  -1  14   6      432.26      537.70     28.76 o 
   0  14   6      808.85      715.27     33.44 o 
   1  14   6      388.11      287.95     38.84 o 
   2  14   6       74.23       57.77     22.74 o 
   3  14   6       18.69       54.31     20.92 o 
   4  14   6      410.34      380.71     27.65 o 
   5  14   6      620.93      546.08     37.24 o 
   6  14   6        3.29      -14.88     17.49 o 
   7  14   6       28.59       12.09     23.41 o 
  -9  15   6       21.43        8.52     24.77 o 
  -8  15   6      293.58      300.74     37.76 o 
  -7  15   6      425.92      430.36     84.90 o 
  -6  15   6     1337.86     1351.82     50.45 o 
  -5  15   6      115.94       93.97     19.03 o 
  -4  15   6        6.76       25.13     14.92 o 
  -3  15   6      131.50      121.10     24.56 o 
  -2  15   6     2087.03     2227.69     78.37 o 
  -1  15   6     1539.72     1341.72     47.21 o 
   0  15   6      519.36      574.68     31.50 o 
   1  15   6       19.88      -14.79     19.36 o 
   2  15   6      570.80      508.48     41.38 o 
   3  15   6      946.15      934.75     68.48 o 
   4  15   6     1117.69     1297.15     65.99 o 
   5  15   6       15.88      -10.78     31.36 o 
   6  15   6       20.86       34.32     23.61 o 
  -8  16   6      403.74      329.62     39.92 o 
  -7  16   6      439.93      388.84     39.92 o 
  -6  16   6       18.89       26.88     20.35 o 
  -5  16   6      186.78      178.56     23.11 o 
  -4  16   6      137.89      120.20     20.32 o 
  -3  16   6      269.53      250.07     24.61 o 
  -2  16   6      616.82      619.45     32.97 o 
  -1  16   6      290.71      253.42     24.37 o 
   0  16   6      393.37      388.83     27.87 o 
   1  16   6      247.95      224.98     32.72 o 
   2  16   6        4.00       32.71     22.35 o 
   3  16   6      161.09      159.38     31.58 o 
   4  16   6      647.34      681.25     51.31 o 
   5  16   6      485.75      574.72     50.06 o 
  -8  17   6       12.03       13.61     25.90 o 
  -7  17   6      386.12      364.78     41.41 o 
  -6  17   6      428.37      484.22     34.10 o 
  -5  17   6      387.29      404.91     30.72 o 
  -4  17   6      203.64      173.32     23.89 o 
  -3  17   6     1164.12     1283.24     49.34 o 
  -2  17   6      887.84      926.57     52.65 o 
  -1  17   6     1539.36     1550.99     66.68 o 
   0  17   6        5.18      -12.74     14.72 o 
   1  17   6        3.29      -14.09     25.48 o 
   2  17   6      118.54      163.39     31.10 o 
   3  17   6     1589.69     1587.22     75.35 o 
   4  17   6      499.61      528.33     57.95 o 
   5  17   6       35.07       13.26     28.56 o 
  -7  18   6      279.79      324.80     40.33 o 
  -6  18   6        0.43       18.75     20.12 o 
  -5  18   6       64.24       76.27     21.30 o 
  -4  18   6      114.13       79.11     21.54 o 
  -3  18   6      243.53      336.25     29.20 o 
  -2  18   6      798.07      785.87     50.75 o 
  -1  18   6      292.50      394.63     52.19 o 
   0  18   6      474.32      564.34     44.87 o 
   1  18   6       46.68      -14.32     22.42 o 
   2  18   6      120.55      159.30     33.43 o 
   3  18   6       13.10       16.55     26.12 o 
   4  18   6      547.60      643.39     54.18 o 
  -6  19   6      242.82      254.36     38.03 o 
  -5  19   6        9.59      -25.82     18.09 o 
  -4  19   6        5.76      -25.59     17.06 o 
  -3  19   6       84.61       58.68     25.46 o 
  -2  19   6      655.02      784.77     52.19 o 
  -1  19   6       51.88       35.01     24.38 o 
   0  19   6        1.23      -12.25     33.08 o 
   1  19   6      148.12      161.01     32.29 o 
   2  19   6      217.54      188.43     39.45 o 
   3  19   6      313.22      425.09     62.36 o 
  -4  20   6       22.09       -0.41     25.21 o 
  -3  20   6      143.31      144.30     73.75 o 
  -2  20   6       72.89       39.56     26.67 o 
  -1  20   6        1.77      -13.62     22.78 o 
   0  20   6      129.23      182.05     51.70 o 
   1  20   6        5.39        3.45     25.17 o 
   2  20   6       64.08       34.11     33.69 o 
 -12   1   7       34.86      103.40     37.00 o 
 -11   1   7      306.13      312.40     43.12 o 
 -10   1   7        1.50        8.25     10.37 o 
  -9   1   7      192.94      200.83     14.42 o 
  -8   1   7       22.00       11.73      8.82 o 
  -7   1   7      877.65      903.29     22.27 o 
  -6   1   7        0.15        5.60      6.36 o 
  -5   1   7     1384.27     1561.72     52.09 o 
  -4   1   7     2207.44     1971.02     49.64 o 
  -3   1   7       45.85       41.83     12.71 o 
  -2   1   7      701.76     1026.96     40.28 o 
  -1   1   7     1475.16     1743.72     68.36 o 
   0   1   7     1251.19     1497.81     38.66 o 
   1   1   7       74.90       13.95      7.29 o 
   2   1   7      213.71      288.90     13.77 o 
   3   1   7       17.52       -1.63      7.70 o 
   4   1   7      281.72      395.43     47.78 o 
   5   1   7      711.35      701.43     40.70 o 
   6   1   7       20.35      -20.69     14.68 o 
   7   1   7        0.26       -7.91     16.08 o 
   8   1   7       57.03       64.73     22.43 o 
   9   1   7       87.30      112.56     29.00 o 
 -12   2   7        3.32       51.70     31.12 o 
 -11   2   7        1.08        5.85     20.91 o 
 -10   2   7       40.75       47.72     17.26 o 
  -9   2   7       73.96       70.94     16.69 o 
  -8   2   7       60.13       94.27     11.09 o 
  -7   2   7      274.58      241.16     15.12 o 
  -6   2   7      673.89      647.96     20.84 o 
  -5   2   7      687.81      635.96     25.38 o 
  -4   2   7      352.27      560.73     37.16 o 
  -3   2   7        7.51        3.92     10.05 o 
  -2   2   7     1850.50     1874.58     59.68 o 
  -1   2   7     3747.84     3664.75     95.34 o 
   0   2   7      997.22      946.11     50.72 o 
   1   2   7      127.39      159.63     12.29 o 
   2   2   7      931.18     1053.77     30.75 o 
   3   2   7     2220.95     2134.62     63.75 o 
   4   2   7     4589.96     4592.21    215.12 o 
   5   2   7       12.08       17.82     15.22 o 
   6   2   7        2.29       14.85     17.13 o 
   7   2   7        2.82       -8.29     17.06 o 
   8   2   7      362.64      410.92     37.94 o 
   9   2   7      496.02      526.83     43.52 o 
 -12   3   7      401.49      450.59     56.35 o 
 -11   3   7      263.69      262.82     52.07 o 
 -10   3   7     1163.73     1201.17     46.13 o 
  -9   3   7      678.99      658.31     39.49 o 
  -8   3   7      354.73      396.54     43.74 o 
  -7   3   7      252.32      253.21     17.24 o 
  -6   3   7     1690.50     1828.66     65.91 o 
  -5   3   7      245.53      213.91     23.16 o 
  -4   3   7     1322.45     1387.12     39.09 o 
  -3   3   7      908.82      815.03     27.66 o 
  -2   3   7     6275.80     7298.95    176.16 o 
  -1   3   7     1813.20     1928.98     57.46 o 
   0   3   7     4449.08     4632.64    115.47 o 
   1   3   7     1516.20     2061.44     50.05 o 
   2   3   7     1397.10     1457.50     38.32 o 
   3   3   7      247.20      351.16     18.89 o 
   4   3   7      510.59      483.23     35.16 o 
   5   3   7     1166.66     1123.36     58.28 o 
   6   3   7       44.47       69.87     20.53 o 
   7   3   7       15.07       21.17     20.17 o 
   8   3   7        5.99       -3.34     16.44 o 
   9   3   7      157.48       97.79     38.35 o 
 -12   4   7        1.93      -18.13     31.85 o 
 -11   4   7      520.59      543.03     32.85 o 
 -10   4   7      816.80      841.59     51.99 o 
  -9   4   7      218.42      220.67     26.60 o 
  -8   4   7       14.63       11.78     11.60 o 
  -7   4   7      311.53      308.03     23.14 o 
  -6   4   7     1367.21     1172.17     85.27 o 
  -5   4   7     4436.79     4555.34    125.78 o 
  -4   4   7      190.54      121.62     17.46 o 
  -3   4   7       69.85       47.22      8.82 o 
  -2   4   7      396.86      348.36     38.71 o 
  -1   4   7     6073.23     6351.30    154.62 o 
   0   4   7     2640.49     2347.75     65.92 o 
   1   4   7     1143.98     1204.77     52.96 o 
   2   4   7      467.79      565.37     21.53 o 
   3   4   7      458.15      570.87     25.00 o 
   4   4   7     7001.80     6715.73    140.69 o 
   5   4   7      640.12      650.76     39.38 o 
   6   4   7       87.70       74.73     21.69 o 
   7   4   7        4.19       23.14     20.06 o 
   8   4   7      422.91      303.13     36.07 o 
   9   4   7     1500.72     1498.33     70.08 o 
 -12   5   7      209.14      237.40     31.98 o 
 -11   5   7      962.68      985.02     43.71 o 
 -10   5   7        4.94       17.29     17.00 o 
  -9   5   7      306.74      284.33     20.69 o 
  -8   5   7        7.33        7.28     10.80 o 
  -7   5   7     2592.67     2530.34     72.39 o 
  -6   5   7      551.27      540.45     35.08 o 
  -5   5   7     1072.62     1138.90     48.48 o 
  -4   5   7     7763.69     7682.23    154.83 o 
  -3   5   7       48.42       13.51      9.19 o 
  -2   5   7      406.25      252.95     16.61 o 
  -1   5   7     4645.82     4406.04     94.58 o 
   0   5   7      462.79      398.30     19.28 o 
   1   5   7     6247.83     5763.63    118.04 o 
   2   5   7      634.02      577.11     34.05 o 
   3   5   7     2574.44     2540.18     54.86 o 
   4   5   7      506.80      532.69     28.19 o 
   5   5   7     1634.54     1656.51     64.71 o 
   6   5   7      568.14      548.13     53.41 o 
   7   5   7       43.71       36.45     33.44 o 
   8   5   7      142.14      128.22     29.76 o 
   9   5   7      265.57      274.88     31.61 o 
 -12   6   7       18.09       24.40     23.32 o 
 -11   6   7      422.84      392.52     30.41 o 
 -10   6   7     1858.43     1784.46     59.60 o 
  -9   6   7      282.90      293.60     28.72 o 
  -8   6   7        9.45       -6.59     10.67 o 
  -7   6   7      202.36      151.45     23.35 o 
  -6   6   7     4801.25     4467.40    101.58 o 
  -5   6   7     7404.96     6971.79    179.40 o 
  -4   6   7      932.21     1136.38     45.00 o 
  -3   6   7     1650.88     1635.00     42.88 o 
  -2   6   7     2204.79     2115.34     54.49 o 
  -1   6   7    10954.55    10422.79    203.56 o 
   0   6   7     4328.97     4168.02     90.44 o 
   1   6   7        6.39        6.94      7.07 o 
   2   6   7       15.37        0.03      8.99 o 
   3   6   7     2205.65     2103.24     90.50 o 
   4   6   7     9130.13     9268.61    188.10 o 
   5   6   7       34.62        4.76     15.42 o 
   6   6   7       63.48      104.01     23.29 o 
   7   6   7        0.05       20.74     21.35 o 
   8   6   7      920.39     1059.11    120.30 o 
   9   6   7     1288.26     1331.13     57.71 o 
 -12   7   7      999.09      981.32     47.10 o 
 -11   7   7      343.02      411.50     37.86 o 
 -10   7   7      874.20      983.03     43.43 o 
  -9   7   7      410.91      434.87     28.06 o 
  -8   7   7      837.68      890.95     33.26 o 
  -7   7   7     1827.74     1932.84     49.43 o 
  -6   7   7     1662.33     1532.71     47.85 o 
  -5   7   7      287.64      227.40     18.07 o 
  -4   7   7      847.29     1055.46     43.25 o 
  -3   7   7      864.34      701.46     26.05 o 
  -2   7   7     9037.17     9719.52    144.41 o 
  -1   7   7        2.33       21.25      7.17 o 
   0   7   7     5295.45     5297.85     94.88 o 
   1   7   7     1282.02     1297.26     32.15 o 
   2   7   7      541.88      500.21     23.63 o 
   3   7   7     1032.91      988.27     35.65 o 
   4   7   7       13.15       23.53     12.20 o 
   5   7   7     2043.28     1853.75     92.76 o 
   6   7   7     1494.44     1411.28    117.00 o 
   7   7   7       11.25       52.11     23.37 o 
   8   7   7       33.86       11.36     24.07 o 
 -11   8   7      620.56      692.67     39.42 o 
 -10   8   7     1552.00     1591.99     74.35 o 
  -9   8   7      166.65      127.23     25.77 o 
  -8   8   7       29.29       41.85     13.53 o 
  -7   8   7      847.45      978.52     38.67 o 
  -6   8   7     4042.65     3899.50     93.23 o 
  -5   8   7     8887.89     8778.25    177.59 o 
  -4   8   7      237.56      132.81     37.98 o 
  -3   8   7      326.16      244.68     17.89 o 
  -2   8   7     1663.28     1788.62     41.02 o 
  -1   8   7     6616.22     6739.42    103.72 o 
   0   8   7     1628.48     1411.71     34.02 o 
   1   8   7     2218.11     2324.66     49.20 o 
   2   8   7       68.29       53.47     12.24 o 
   3   8   7     4534.31     4722.21    105.70 o 
   4   8   7     4378.80     4327.11    100.65 o 
   5   8   7      434.08      356.17     33.01 o 
   6   8   7       47.72       63.75     23.26 o 
   7   8   7       37.71       12.67     20.94 o 
   8   8   7      664.47      618.51     86.12 o 
 -11   9   7      438.18      431.17     33.45 o 
 -10   9   7       54.47       46.60     19.58 o 
  -9   9   7       20.64       33.49     17.36 o 
  -8   9   7      247.71      283.39     21.76 o 
  -7   9   7     2424.74     2458.15     85.06 o 
  -6   9   7      262.40      275.54     18.35 o 
  -5   9   7       77.06       74.81     13.95 o 
  -4   9   7      166.25       79.98     17.99 o 
  -3   9   7      158.76      201.61     17.30 o 
  -2   9   7      592.14      440.68     21.65 o 
  -1   9   7     3250.52     3062.15     61.16 o 
   0   9   7      498.65      488.55     20.12 o 
   1   9   7     2212.79     2202.47     47.91 o 
   2   9   7       49.29       41.67     12.24 o 
   3   9   7     1133.86     1292.11     42.97 o 
   4   9   7      367.72      334.27     23.94 o 
   5   9   7     1868.12     2099.45     90.78 o 
   6   9   7     2172.87     2224.02    111.97 o 
   7   9   7        1.99       -4.13     34.91 o 
   8   9   7      153.69      153.20     32.88 o 
 -11  10   7      394.26      384.27     36.13 o 
 -10  10   7     1809.26     1807.65     62.68 o 
  -9  10   7      185.49      228.60     25.74 o 
  -8  10   7        7.47        3.71     13.25 o 
  -7  10   7       17.29       -0.85     13.71 o 
  -6  10   7     2562.85     2563.79     83.27 o 
  -5  10   7     2752.08     2652.20     68.45 o 
  -4  10   7      741.60      798.46     27.73 o 
  -3  10   7        1.39        3.85     10.39 o 
  -2  10   7     3093.93     2945.30     60.70 o 
  -1  10   7     4302.06     4140.74     79.14 o 
   0  10   7     1707.68     1757.26     49.72 o 
   1  10   7      228.26      253.51     15.12 o 
   2  10   7       22.05       40.04     13.25 o 
   3  10   7     2038.79     2036.32     57.99 o 
   4  10   7     2449.03     2418.66     67.12 o 
   5  10   7        9.76       17.19     17.20 o 
   6  10   7       10.51       27.26     22.55 o 
   7  10   7        6.98        7.85     22.53 o 
   8  10   7     1058.04     1008.27     62.02 o 
 -10  11   7       76.06      102.92     23.05 o 
  -9  11   7      376.23      452.93     32.80 o 
  -8  11   7       57.75       46.28     18.09 o 
  -7  11   7      593.98      672.72     35.41 o 
  -6  11   7      353.94      392.73     25.54 o 
  -5  11   7      682.05      614.69     29.94 o 
  -4  11   7      246.28      286.60     18.00 o 
  -3  11   7      246.38      188.34     18.21 o 
  -2  11   7     2360.62     2709.98     69.02 o 
  -1  11   7        9.09       18.14      9.17 o 
   0  11   7     1935.22     2015.09     55.96 o 
   1  11   7     1024.94      920.46     46.18 o 
   2  11   7      206.67      144.18     16.61 o 
   3  11   7      775.85      733.28     33.05 o 
   4  11   7      279.11      328.70     24.82 o 
   5  11   7      371.05      352.33     27.52 o 
   6  11   7     1126.25     1240.79     62.40 o 
   7  11   7        4.85       17.77     25.59 o 
 -10  12   7      623.99      544.53     47.74 o 
  -9  12   7       36.93       54.03     24.09 o 
  -8  12   7      164.65      121.47     36.38 o 
  -7  12   7       72.92       79.81     16.41 o 
  -6  12   7      940.72      938.40     38.58 o 
  -5  12   7     1696.72     1680.75     52.98 o 
  -4  12   7        2.15       -1.89     11.65 o 
  -3  12   7      126.88      113.14     16.92 o 
  -2  12   7       27.45        6.01     11.53 o 
  -1  12   7      470.37      455.76     25.60 o 
   0  12   7      439.68      373.06     18.69 o 
   1  12   7      173.80      155.55     25.36 o 
   2  12   7      256.09      243.37     29.09 o 
   3  12   7      435.70      416.24     26.28 o 
   4  12   7      160.07      144.50     27.65 o 
   5  12   7     1183.46     1262.04     48.39 o 
   6  12   7      168.10      151.74     25.37 o 
   7  12   7      135.58       81.78     45.82 o 
 -10  13   7       62.15       59.07     36.50 o 
  -9  13   7       19.44      -31.04     20.69 o 
  -8  13   7       32.72       50.10     23.48 o 
  -7  13   7      817.81      823.42     57.08 o 
  -6  13   7       17.37       -3.27     13.82 o 
  -5  13   7      369.41      390.21     26.59 o 
  -4  13   7     1441.43     1385.37     46.91 o 
  -3  13   7       33.04       38.67     14.74 o 
  -2  13   7      192.01      149.71     40.54 o 
  -1  13   7      974.54     1021.82     41.77 o 
   0  13   7        8.06       -1.06     11.32 o 
   1  13   7     1186.13     1327.61     66.03 o 
   2  13   7       18.91      -10.16     16.04 o 
   3  13   7      194.63      243.53     33.69 o 
   4  13   7       60.93       32.84     16.13 o 
   5  13   7      361.05      415.64     30.55 o 
   6  13   7      314.58      279.68     27.76 o 
   7  13   7       29.80       13.10     24.50 o 
  -9  14   7        0.49       14.46     23.98 o 
  -8  14   7       33.96       19.43     23.64 o 
  -7  14   7        4.57      -15.69     14.54 o 
  -6  14   7      603.53      533.89     44.87 o 
  -5  14   7        7.20        7.42     14.33 o 
  -4  14   7       33.56       16.40     14.06 o 
  -3  14   7      158.56      152.60     37.24 o 
  -2  14   7      234.00      161.97     20.04 o 
  -1  14   7      354.52      391.14     21.45 o 
   0  14   7      549.85      632.42     33.16 o 
   1  14   7      397.95      410.71     35.82 o 
   2  14   7       12.07      -13.53     16.87 o 
   3  14   7       65.61       59.44     22.19 o 
   4  14   7      304.44      256.92     34.59 o 
   5  14   7      166.21      179.81     23.94 o 
   6  14   7        4.55       -1.63     17.08 o 
  -9  15   7      161.66      163.69     33.67 o 
  -8  15   7        6.52       21.85     24.11 o 
  -7  15   7      126.71      141.09     22.99 o 
  -6  15   7       41.52       62.19     22.88 o 
  -5  15   7      137.44      140.08     21.00 o 
  -4  15   7      766.12      875.52     39.31 o 
  -3  15   7       91.47      119.89     34.18 o 
  -2  15   7      383.41      427.75     28.19 o 
  -1  15   7      117.35      171.65     31.67 o 
   0  15   7      154.79      259.54     24.18 o 
   1  15   7      352.12      284.47     33.53 o 
   2  15   7       55.16       -0.53     30.63 o 
   3  15   7       56.98       38.44     22.46 o 
   4  15   7       24.22       39.62     24.73 o 
   5  15   7      112.05       66.79     28.36 o 
  -8  16   7       28.70       46.79     28.67 o 
  -7  16   7       12.00       -2.78     17.94 o 
  -6  16   7       86.49       84.74     22.13 o 
  -5  16   7       43.70       47.35     18.99 o 
  -4  16   7        1.11        8.02     16.02 o 
  -3  16   7      176.62      152.90     21.98 o 
  -2  16   7       86.06       30.02     21.81 o 
  -1  16   7        4.69        0.53     15.09 o 
   0  16   7        1.89       12.92     18.94 o 
   1  16   7        2.18        6.36     20.37 o 
   2  16   7      220.23      211.59     33.42 o 
   3  16   7        0.54       -5.62     21.08 o 
   4  16   7       12.52       30.36     35.65 o 
   5  16   7      355.89      307.59     41.21 o 
  -7  17   7        0.26       50.03     25.71 o 
  -6  17   7       41.77       70.67     20.37 o 
  -5  17   7        8.09        3.61     17.16 o 
  -4  17   7      634.83      507.90     33.33 o 
  -3  17   7       19.29       22.34     22.26 o 
  -2  17   7       36.05       52.68     22.55 o 
  -1  17   7        0.07       -7.33     19.75 o 
   0  17   7       21.94       21.44     25.11 o 
   1  17   7      298.46      264.19     35.69 o 
   2  17   7        4.29      -14.24     20.42 o 
   3  17   7        5.80        8.44     25.11 o 
   4  17   7        3.13       14.72     33.81 o 
  -6  18   7       32.19       30.74     20.22 o 
  -5  18   7      265.49      242.20     32.77 o 
  -4  18   7        6.37      -14.81     16.97 o 
  -3  18   7      252.76      270.31     55.01 o 
  -2  18   7        0.96       14.15     21.21 o 
  -1  18   7       97.99      145.13     55.37 o 
   0  18   7      206.85      165.73     31.73 o 
   1  18   7      407.67      377.69     41.54 o 
   2  18   7       15.91       11.89     26.05 o 
   3  18   7       89.06       56.02     39.33 o 
  -5  19   7        0.65      -13.49     19.07 o 
  -4  19   7      499.89      435.90     46.14 o 
  -3  19   7        1.19      -19.23     25.11 o 
  -2  19   7        3.01      -17.62     25.85 o 
  -1  19   7       35.36       45.26     25.19 o 
   0  19   7       15.48       16.91     34.55 o 
   1  19   7       13.30       -0.45     31.48 o 
   2  19   7       25.36        9.37     26.13 o 
  -4  20   7       34.51       53.82     27.73 o 
  -3  20   7       53.00       -1.08     25.20 o 
  -2  20   7      326.70      272.78     37.64 o 
  -1  20   7      164.94      204.59     55.37 o 
   0  20   7      241.14      330.04     60.03 o 
 -11   0   8     2986.43     3220.01    154.12 o 
 -10   0   8      392.12      396.88     29.70 o 
  -9   0   8      615.66      626.95     29.43 o 
  -8   0   8        9.71       14.51     11.61 o 
  -7   0   8     6287.34     5879.41    149.09 o 
  -6   0   8     3147.51     3171.18     89.10 o 
  -5   0   8      650.82      735.29     57.82 o 
  -4   0   8     2221.86     2012.32     98.99 o 
  -3   0   8    14200.61    13255.15    443.23 o 
  -2   0   8       30.15       -5.15     13.23 o 
  -1   0   8      904.78      841.88     52.19 o 
   0   0   8       35.86        6.13     14.95 o 
   1   0   8      822.86     1203.28     61.99 o 
   2   0   8       58.37      129.48     16.48 o 
   3   0   8      516.05      439.56     43.86 o 
   4   0   8      296.84      416.77     45.82 o 
   5   0   8        5.20       71.54     29.89 o 
   6   0   8     1719.74     1772.45    102.17 o 
   7   0   8     2221.86     2180.65    116.14 o 
   8   0   8      195.60      155.10     42.63 o 
 -11   1   8       20.75       27.10     25.91 o 
 -10   1   8     1014.78     1093.50     35.85 o 
  -9   1   8     4199.86     4157.52     68.03 o 
  -8   1   8       80.68       77.13      9.74 o 
  -7   1   8       45.38       56.06     14.61 o 
  -6   1   8     1617.98     1593.40     46.57 o 
  -5   1   8     9237.53     9083.78    179.03 o 
  -4   1   8    50138.42    52528.44   1166.68 o 
  -3   1   8      694.71      852.35     45.82 o 
  -2   1   8      216.98      230.75     21.13 o 
  -1   1   8     4156.28     4318.99    115.03 o 
   0   1   8    14983.06    15516.16    356.81 o 
   1   1   8    25293.43    27732.98    512.97 o 
   2   1   8      308.98      283.01     14.82 o 
   3   1   8      511.15      499.41     33.35 o 
   4   1   8     5360.36     5014.73    271.72 o 
   5   1   8     7426.77     8049.53    214.74 o 
   6   1   8      137.39      234.81     29.75 o 
   7   1   8       47.03       60.06     29.28 o 
   8   1   8       23.52       -5.38     20.64 o 
 -12   2   8      710.24      896.52     75.71 o 
 -11   2   8      803.11      775.40     48.38 o 
 -10   2   8     2257.67     2218.15     69.30 o 
  -9   2   8        0.72        1.05     11.22 o 
  -8   2   8       29.55       25.75     10.73 o 
  -7   2   8       21.53       36.37     11.58 o 
  -6   2   8     5226.56     4789.51    104.26 o 
  -5   2   8     1386.58     1331.21     43.50 o 
  -4   2   8       59.81       35.59     35.16 o 
  -3   2   8     2985.79     2645.52     81.42 o 
  -2   2   8     6174.72     6243.41    158.52 o 
  -1   2   8     6961.05     7078.54    141.40 o 
   0   2   8      264.24      157.60     15.87 o 
   1   2   8    15967.25    16579.00    313.25 o 
   2   2   8      207.82      138.71     11.36 o 
   3   2   8      756.81      818.85     30.80 o 
   4   2   8     2476.36     2510.59     85.35 o 
   5   2   8      671.22      717.29     55.37 o 
   6   2   8      531.69      555.18     40.82 o 
   7   2   8      958.82      900.81     58.80 o 
   8   2   8      142.10      129.94     29.36 o 
 -12   3   8      216.85      215.12     46.06 o 
 -11   3   8      114.16      117.82     28.01 o 
 -10   3   8     1919.57     1895.19     61.55 o 
  -9   3   8     3010.80     3188.93     83.99 o 
  -8   3   8      162.26      152.23     23.60 o 
  -7   3   8      277.33      281.94     20.89 o 
  -6   3   8      863.41      726.93     52.91 o 
  -5   3   8     7047.00     6289.49    130.06 o 
  -4   3   8    20801.96    21499.79    396.34 o 
  -3   3   8      666.06      722.17     36.37 o 
  -2   3   8        0.47      -12.32      8.94 o 
  -1   3   8     2210.98     2124.52     63.78 o 
   0   3   8     8548.20     8195.20    194.82 o 
   1   3   8    11035.46    11697.08    235.97 o 
   2   3   8      503.11      449.29     20.85 o 
   3   3   8       55.09       67.13     13.00 o 
   4   3   8     1190.01     1301.39     55.93 o 
   5   3   8     4955.81     5065.34    145.29 o 
   6   3   8      453.83      540.57     44.10 o 
   7   3   8        7.21       10.90     21.87 o 
   8   3   8        0.64       -4.23     22.87 o 
 -12   4   8      249.28      170.53     46.55 o 
 -11   4   8     1337.58     1410.69     65.77 o 
 -10   4   8       85.66      123.49     22.31 o 
  -9   4   8        0.61       13.80     15.43 o 
  -8   4   8      308.83      315.38     51.52 o 
  -7   4   8     3474.54     3635.53    110.79 o 
  -6   4   8     1523.41     1545.18     46.05 o 
  -5   4   8      691.63      583.00     26.35 o 
  -4   4   8     3558.77     3158.19     73.71 o 
  -3   4   8     1415.05     1182.56     93.59 o 
  -2   4   8        7.95       25.16     11.52 o 
  -1   4   8      288.94      291.27     20.50 o 
   0   4   8        3.99       16.13      8.97 o 
   1   4   8      849.08      849.91     29.56 o 
   2   4   8     1856.93     2003.36     65.24 o 
   3   4   8      478.53      396.26     22.17 o 
   4   4   8       54.49       44.76     20.95 o 
   5   4   8      266.53      286.75     30.45 o 
   6   4   8     1268.22     1192.47     57.25 o 
   7   4   8      874.59      836.69     92.00 o 
   8   4   8      105.66      102.13     28.49 o 
 -12   5   8      223.46      262.42     67.26 o 
 -11   5   8        6.41        3.59     22.54 o 
 -10   5   8      702.12      848.87     41.54 o 
  -9   5   8      774.26      716.09     36.77 o 
  -8   5   8       89.62      149.32     26.53 o 
  -7   5   8      195.38      197.76     26.68 o 
  -6   5   8      266.55      275.18     28.37 o 
  -5   5   8     4765.33     4957.77    107.85 o 
  -4   5   8     5483.13     5704.73    143.79 o 
  -3   5   8      600.33      770.79     30.25 o 
  -2   5   8      843.35      970.09     39.78 o 
  -1   5   8      314.19      301.09     18.33 o 
   0   5   8     5415.85     5618.38    158.73 o 
   1   5   8     4919.62     5723.58    119.44 o 
   2   5   8        0.59       -9.44     11.65 o 
   3   5   8      215.65      240.60     18.37 o 
   4   5   8      104.19       92.67     15.09 o 
   5   5   8     2077.04     2151.56     79.11 o 
   6   5   8      638.37      584.10     41.86 o 
   7   5   8      138.51      126.20     27.45 o 
   8   5   8        2.93      -33.03     22.87 o 
 -12   6   8      480.90      473.10     64.68 o 
 -11   6   8        3.67        2.22     22.61 o 
 -10   6   8     1128.56     1229.49    121.16 o 
  -9   6   8        0.33       -9.03     15.88 o 
  -8   6   8      188.37      208.88     22.67 o 
  -7   6   8       83.16       33.77     18.34 o 
  -6   6   8     1553.69     1731.05     66.52 o 
  -5   6   8      765.58      780.96     42.76 o 
  -4   6   8      401.32      411.50     21.24 o 
  -3   6   8     5025.43     4566.78     96.57 o 
  -2   6   8     1179.68     1181.72     86.61 o 
  -1   6   8     1263.82     1111.32     36.07 o 
   0   6   8     1379.62     1228.98     44.19 o 
   1   6   8     2679.73     2759.52     65.89 o 
   2   6   8      422.22      478.37     27.52 o 
   3   6   8       84.95      136.90     13.90 o 
   4   6   8       11.50       -3.19     12.59 o 
   5   6   8      743.27      774.83     45.81 o 
   6   6   8      851.59      854.37     50.20 o 
   7   6   8       66.29      103.86     26.73 o 
   8   6   8      117.11      131.30     30.47 o 
 -11   7   8       39.37       31.19     19.61 o 
 -10   7   8      207.95      209.01     25.41 o 
  -9   7   8       22.91       37.88     14.69 o 
  -8   7   8       79.83       20.29     14.84 o 
  -7   7   8       17.44       32.75     18.03 o 
  -6   7   8        6.25       10.49     16.17 o 
  -5   7   8      367.10      295.08     21.31 o 
  -4   7   8        1.14        8.87      9.41 o 
  -3   7   8      121.31       72.94     13.38 o 
  -2   7   8       37.29       60.17      9.47 o 
  -1   7   8       53.93       26.56     10.50 o 
   0   7   8       58.61       66.18     11.63 o 
   1   7   8      607.76      576.91     21.24 o 
   2   7   8      214.96      209.29     17.65 o 
   3   7   8        0.35      -13.84     11.16 o 
   4   7   8       11.07        8.77     12.08 o 
   5   7   8      526.28      610.77     40.90 o 
   6   7   8      234.98      201.88     30.58 o 
   7   7   8       66.14       67.75     24.62 o 
   8   7   8       42.51       28.45     25.65 o 
 -11   8   8       16.99       31.90     20.12 o 
 -10   8   8       10.04       12.38     18.01 o 
  -9   8   8        0.12       -1.81     14.13 o 
  -8   8   8       69.29       70.31     17.56 o 
  -7   8   8      819.88      926.22     42.52 o 
  -6   8   8        1.32      -11.80     15.57 o 
  -5   8   8       74.76       70.32     17.80 o 
  -4   8   8      627.73      496.32     40.67 o 
  -3   8   8      964.80      780.41     25.51 o 
  -2   8   8      222.07      297.47     22.49 o 
  -1   8   8      596.15      514.39     27.64 o 
   0   8   8      175.81      164.35     12.43 o 
   1   8   8      144.40      160.41     16.19 o 
   2   8   8      144.65      139.61     17.49 o 
   3   8   8       38.86       19.63     12.16 o 
   4   8   8      893.65      864.16     36.09 o 
   5   8   8       52.36       78.47     33.20 o 
   6   8   8      376.30      324.61     36.03 o 
   7   8   8        0.84        3.04     22.40 o 
   8   8   8       49.69       15.88     28.54 o 
 -11   9   8        9.61       23.92     20.21 o 
 -10   9   8        8.76       16.50     18.82 o 
  -9   9   8       32.77       11.52     16.78 o 
  -8   9   8       96.25      153.99     21.54 o 
  -7   9   8      180.94      176.16     20.65 o 
  -6   9   8      318.04      253.85     30.40 o 
  -5   9   8       48.43       43.94     17.02 o 
  -4   9   8       44.62       40.30     13.02 o 
  -3   9   8      455.82      472.19     20.41 o 
  -2   9   8      714.85      770.06     27.41 o 
  -1   9   8       15.44       20.83     10.74 o 
   0   9   8        1.07        5.47     10.93 o 
   1   9   8      257.09      308.92     20.07 o 
   2   9   8      285.11      257.04     37.20 o 
   3   9   8     1003.11     1017.11     38.47 o 
   4   9   8      653.99      665.33     32.11 o 
   5   9   8      207.44      218.65     41.78 o 
   6   9   8       17.38        3.83     21.02 o 
   7   9   8       71.73       81.59     26.72 o 
 -11  10   8      207.55      236.38     33.37 o 
 -10  10   8        1.01      -14.63     18.12 o 
  -9  10   8      324.78      306.69     35.39 o 
  -8  10   8       47.90       20.73     16.14 o 
  -7  10   8      225.98      247.14     24.22 o 
  -6  10   8       48.92       64.91     14.88 o 
  -5  10   8      237.83      254.73     26.59 o 
  -4  10   8        1.11       14.20     12.40 o 
  -3  10   8     1329.64     1216.42     52.59 o 
  -2  10   8       68.07       77.77     13.54 o 
  -1  10   8      134.02      192.63     18.23 o 
   0  10   8       25.70       28.93     11.85 o 
   1  10   8      234.10      280.57     28.01 o 
   2  10   8        9.75        8.49     11.54 o 
   3  10   8       70.15       12.94     13.18 o 
   4  10   8       47.07       47.58     15.35 o 
   5  10   8       16.43        0.76     14.24 o 
   6  10   8       57.90       64.58     26.16 o 
   7  10   8       31.48       36.08     25.96 o 
 -10  11   8       18.95       39.11     24.88 o 
  -9  11   8       38.69       27.39     22.65 o 
  -8  11   8      301.89      222.02     25.58 o 
  -7  11   8       41.54       36.25     16.16 o 
  -6  11   8      193.84      259.92     35.22 o 
  -5  11   8      574.04      512.03     34.94 o 
  -4  11   8      190.92      228.21     20.94 o 
  -3  11   8      169.63      142.95     17.51 o 
  -2  11   8      240.07      256.58     16.62 o 
  -1  11   8     1014.08     1145.89     33.30 o 
   0  11   8     2072.75     1942.91     55.68 o 
   1  11   8      212.03      247.34     40.80 o 
   2  11   8      521.79      535.27     38.09 o 
   3  11   8      383.14      379.07     25.22 o 
   4  11   8      792.29      797.14     36.81 o 
   5  11   8      475.96      452.58     30.69 o 
   6  11   8      197.09      149.01     29.69 o 
   7  11   8       42.70       66.47     29.08 o 
 -10  12   8      329.57      367.17     87.59 o 
  -9  12   8       36.02       51.83     25.08 o 
  -8  12   8       47.01       29.09     18.05 o 
  -7  12   8       21.30       12.13     13.61 o 
  -6  12   8      331.99      246.01     23.19 o 
  -5  12   8      221.08      143.08     23.74 o 
  -4  12   8     1208.59     1266.10     44.20 o 
  -3  12   8      194.09      193.76     32.00 o 
  -2  12   8      550.67      535.04     23.92 o 
  -1  12   8      192.27      198.81     15.95 o 
   0  12   8        0.30        4.83     12.24 o 
   1  12   8      405.40      471.25     36.63 o 
   2  12   8       53.85        0.28     17.36 o 
   3  12   8      135.43      179.21     27.99 o 
   4  12   8      242.17      210.63     22.72 o 
   5  12   8      135.31      148.68     22.74 o 
   6  12   8      249.90      246.31     97.03 o 
  -9  13   8        7.12      -12.67     22.61 o 
  -8  13   8      202.24      210.53     27.16 o 
  -7  13   8       31.38       56.85     17.53 o 
  -6  13   8      184.12      136.09     25.72 o 
  -5  13   8     1228.68     1296.33     47.85 o 
  -4  13   8        4.72       20.88     18.77 o 
  -3  13   8      855.82      842.25     36.85 o 
  -2  13   8      191.58      107.34     14.02 o 
  -1  13   8      408.82      360.17     20.57 o 
   0  13   8      801.27      863.21     37.54 o 
   1  13   8      521.65      589.27     41.34 o 
   2  13   8        0.95       25.88     25.60 o 
   3  13   8      170.18      175.10     29.23 o 
   4  13   8      467.16      474.18     41.66 o 
   5  13   8     1091.93     1037.54     60.61 o 
   6  13   8      346.37      344.79     49.00 o 
  -9  14   8       50.44       37.40     27.27 o 
  -8  14   8        3.13      -27.11     21.53 o 
  -7  14   8      331.41      348.22     28.72 o 
  -6  14   8      561.15      694.59     45.05 o 
  -5  14   8      208.10      257.88     28.96 o 
  -4  14   8       47.42       98.88     33.32 o 
  -3  14   8       28.05       39.68     18.83 o 
  -2  14   8       96.04      132.05     15.90 o 
  -1  14   8      420.90      473.13     28.88 o 
   0  14   8       33.12        3.23     17.42 o 
   1  14   8       15.16       37.76     20.16 o 
   2  14   8      351.24      363.95     37.77 o 
   3  14   8      115.49       56.27     24.84 o 
   4  14   8        5.89        9.00     36.75 o 
   5  14   8        1.65      -16.61     22.90 o 
  -8  15   8       85.54       73.39     29.01 o 
  -7  15   8        6.76       -9.06     16.29 o 
  -6  15   8      249.05      288.33     32.24 o 
  -5  15   8     1830.28     1873.75     69.85 o 
  -4  15   8      158.39      178.21     40.43 o 
  -3  15   8      150.69      137.87     25.29 o 
  -2  15   8      269.88      159.87     24.54 o 
  -1  15   8      533.36      535.06     31.59 o 
   0  15   8     2757.26     2391.88     95.07 o 
   1  15   8      538.80      429.24     39.59 o 
   2  15   8      273.42      289.76     36.26 o 
   3  15   8        2.86       -3.38     28.54 o 
   4  15   8      428.63      406.84     43.10 o 
   5  15   8      635.74      660.37    109.52 o 
  -8  16   8       39.16       44.68     34.18 o 
  -7  16   8      151.51      142.03     24.57 o 
  -6  16   8      528.93      459.82     33.41 o 
  -5  16   8       60.68       22.41     18.57 o 
  -4  16   8      118.92      186.40     57.70 o 
  -3  16   8       77.71       53.97     29.03 o 
  -2  16   8      289.12      221.50     75.34 o 
  -1  16   8      332.56      345.55     28.27 o 
   0  16   8       29.34       49.77     24.09 o 
   1  16   8       93.65      172.85     31.50 o 
   2  16   8      200.25      226.46     36.05 o 
   3  16   8       42.44       42.49     25.90 o 
   4  16   8       98.25       87.51     30.53 o 
  -7  17   8       15.51        4.19     19.97 o 
  -6  17   8       47.20       32.22     19.88 o 
  -5  17   8      725.48      741.69     40.91 o 
  -4  17   8       25.50       49.59     24.51 o 
  -3  17   8      541.54      443.59    109.64 o 
  -2  17   8       22.55       16.71     22.09 o 
  -1  17   8      574.04      562.12     34.93 o 
   0  17   8      943.64     1147.95     62.37 o 
   1  17   8      361.81      465.57     44.44 o 
   2  17   8        1.19      -13.76     22.04 o 
   3  17   8       11.45        4.84     26.37 o 
  -6  18   8      265.05      316.40     32.14 o 
  -5  18   8       23.42       26.34     20.19 o 
  -4  18   8       60.03       83.59     27.91 o 
  -3  18   8       18.24        0.30     21.92 o 
  -2  18   8      192.46      238.67     33.77 o 
  -1  18   8      220.93      151.42     44.59 o 
   0  18   8       70.50       46.87     26.07 o 
   1  18   8       61.53       82.06     30.11 o 
   2  18   8       32.64       16.47     26.45 o 
  -5  19   8      226.58      182.36     28.09 o 
  -4  19   8      132.51      103.70     30.14 o 
  -3  19   8       43.48       25.61     24.14 o 
  -2  19   8       46.40       34.14     25.60 o 
  -1  19   8      225.60      254.08     55.62 o 
   0  19   8      631.65      717.92     54.35 o 
   1  19   8       16.54       37.06     36.26 o 
 -11   1   9      111.69       83.02     19.29 o 
 -10   1   9        3.56       -3.33     10.24 o 
  -9   1   9      138.89      138.98     15.56 o 
  -8   1   9       13.12       11.36     12.18 o 
  -7   1   9      699.66      785.34     32.39 o 
  -6   1   9       57.68       35.67     17.15 o 
  -5   1   9     1730.70     1521.28     61.40 o 
  -4   1   9       27.72      125.37     20.26 o 
  -3   1   9      452.34      511.73     35.04 o 
  -2   1   9       61.08        9.52     14.82 o 
  -1   1   9     2941.82     3378.15     96.67 o 
   0   1   9        0.41        7.79     26.09 o 
   1   1   9       89.03       57.42     15.32 o 
   2   1   9      690.28      857.49     25.47 o 
   3   1   9      343.20      364.85     67.13 o 
   4   1   9        5.85       27.78     17.22 o 
   5   1   9       19.91       34.26     18.62 o 
   6   1   9      334.86      325.63     49.98 o 
   7   1   9        3.87       29.65     29.16 o 
   8   1   9       19.34       23.10     23.80 o 
 -12   2   9        4.08       -4.90     19.16 o 
 -11   2   9        1.80      -19.92     13.46 o 
 -10   2   9       16.41       26.78     13.57 o 
  -9   2   9       47.38       44.26     13.01 o 
  -8   2   9       28.56       59.01     14.20 o 
  -7   2   9        4.04      -11.51     10.47 o 
  -6   2   9      177.29      150.95     28.65 o 
  -5   2   9     1324.46     1287.50     65.30 o 
  -4   2   9      868.28      897.33     45.13 o 
  -3   2   9      395.28      338.28     48.02 o 
  -2   2   9       54.57      105.65     17.40 o 
  -1   2   9      178.09      176.39     20.26 o 
   0   2   9     2036.75     2053.22     52.44 o 
   1   2   9      904.88      917.90     31.85 o 
   2   2   9      537.87      512.10     25.48 o 
   3   2   9      492.32      463.69     34.08 o 
   4   2   9      564.75      570.05     38.68 o 
   5   2   9      321.39      331.68     44.23 o 
   6   2   9      906.55      788.18     48.55 o 
   7   2   9       27.96       28.78     23.22 o 
   8   2   9        0.70       10.13     23.61 o 
 -12   3   9       33.42       48.62     31.10 o 
 -11   3   9      222.44      240.54     25.14 o 
 -10   3   9      643.61      686.18     30.47 o 
  -9   3   9      382.77      328.31     22.30 o 
  -8   3   9       33.91       -0.68     12.06 o 
  -7   3   9      113.81      101.55     19.15 o 
  -6   3   9     3150.26     3174.24    107.95 o 
  -5   3   9       12.21        8.36     10.46 o 
  -4   3   9     1171.92     1464.16     76.08 o 
  -3   3   9     2206.15     2204.02     73.80 o 
  -2   3   9      158.24       73.21     15.69 o 
  -1   3   9       44.80      105.62     16.19 o 
   0   3   9     1260.15     1314.64     46.84 o 
   1   3   9       79.00       41.40     16.92 o 
   2   3   9     2297.25     2601.40     80.35 o 
   3   3   9     1105.61     1166.65     57.61 o 
   4   3   9      175.43      133.89     22.90 o 
   5   3   9        7.29       32.59     30.63 o 
   6   3   9       49.97       65.40     23.73 o 
   7   3   9      906.04      791.86     51.87 o 
   8   3   9       10.28       -0.49     30.63 o 
 -12   4   9       12.63       13.45     26.76 o 
 -11   4   9        4.39       -2.70     23.72 o 
 -10   4   9      342.41      413.81     32.13 o 
  -9   4   9      762.20      809.79     75.59 o 
  -8   4   9      202.82      190.25     23.47 o 
  -7   4   9      106.39      115.51     16.70 o 
  -6   4   9      174.58      193.88     18.57 o 
  -5   4   9     2322.53     2183.82     58.39 o 
  -4   4   9     2974.54     2828.33     69.22 o 
  -3   4   9      579.51      528.56     51.70 o 
  -2   4   9      352.22      337.84     23.96 o 
  -1   4   9      300.56      305.44     22.43 o 
   0   4   9     2938.10     2835.04     82.57 o 
   1   4   9     3299.54     3405.86     78.78 o 
   2   4   9     2293.36     2267.06     73.85 o 
   3   4   9       15.02       33.09     12.63 o 
   4   4   9        2.52       15.97     23.77 o 
   5   4   9      372.84      396.58     35.71 o 
   6   4   9     3605.81     3334.16    193.69 o 
   7   4   9      462.97      489.83     43.73 o 
   8   4   9        1.29      -15.77     23.43 o 
 -12   5   9        1.72        4.41     25.20 o 
 -11   5   9      970.19     1057.03    110.75 o 
 -10   5   9      713.08      720.80     40.41 o 
  -9   5   9      303.46      317.12     35.06 o 
  -8   5   9      333.81      235.74     30.21 o 
  -7   5   9       60.29       60.41     14.53 o 
  -6   5   9      497.50      492.60     43.92 o 
  -5   5   9     5152.79     5034.35    110.26 o 
  -4   5   9        1.71        0.16     10.24 o 
  -3   5   9       88.23      129.24     18.77 o 
  -2   5   9      356.40      219.32     20.70 o 
  -1   5   9     5030.91     4998.89    147.54 o 
   0   5   9     1118.89     1149.55     37.52 o 
   1   5   9       16.03       36.16     11.00 o 
   2   5   9     3221.93     3457.21    102.24 o 
   3   5   9       13.04       12.86     11.90 o 
   4   5   9      366.27      508.78     40.55 o 
   5   5   9     1006.33      909.26     49.98 o 
   6   5   9      184.34      153.21     29.22 o 
   7   5   9      611.47      549.86     45.44 o 
   8   5   9      177.90      131.76     31.89 o 
 -11   6   9       24.08       21.08     24.86 o 
 -10   6   9       24.42       -7.03     32.96 o 
  -9   6   9      892.54      787.87     49.90 o 
  -8   6   9      176.47      195.88     29.01 o 
  -7   6   9       38.68       10.24     17.78 o 
  -6   6   9        5.27        0.66     13.36 o 
  -5   6   9     2766.84     2761.84     69.83 o 
  -4   6   9     5096.43     5019.27     94.25 o 
  -3   6   9     4148.56     3987.38    110.83 o 
  -2   6   9      187.36      166.29     20.95 o 
  -1   6   9       76.51       90.69     14.16 o 
   0   6   9     4473.57     4645.02    102.73 o 
   1   6   9     7565.46     7390.35    151.78 o 
   2   6   9     3073.63     3108.35    150.81 o 
   3   6   9      147.55      156.43     15.28 o 
   4   6   9      136.46      125.39     24.23 o 
   5   6   9     1585.76     1380.19     89.43 o 
   6   6   9     4206.74     4075.72    130.46 o 
   7   6   9      338.05      365.53     39.62 o 
 -11   7   9      384.84      438.17     44.96 o 
 -10   7   9     1591.35     1720.96     75.96 o 
  -9   7   9      463.73      430.34     72.77 o 
  -8   7   9        1.90       -2.89     21.07 o 
  -7   7   9       25.45       28.99     38.22 o 
  -6   7   9     4478.88     4643.94    135.13 o 
  -5   7   9     1354.11     1162.93     43.68 o 
  -4   7   9      680.03      634.36     27.61 o 
  -3   7   9      114.67       99.77     13.32 o 
  -2   7   9      420.98      378.55     23.01 o 
  -1   7   9      639.27      688.10     29.56 o 
   0   7   9     3015.29     3007.16     73.32 o 
   1   7   9       15.28       21.79     11.33 o 
   2   7   9       49.44       59.76     14.16 o 
   3   7   9      230.64      235.45     34.25 o 
   4   7   9      361.72      328.84     23.72 o 
   5   7   9      146.19      210.75     30.07 o 
   6   7   9      114.76      149.49     28.76 o 
   7   7   9     1843.13     1818.32     99.48 o 
 -11   8   9      127.20      218.14     36.89 o 
 -10   8   9       81.18      131.33     44.59 o 
  -9   8   9      393.22      470.87     42.07 o 
  -8   8   9       35.81       15.07     20.10 o 
  -7   8   9      125.71       85.28     30.50 o 
  -6   8   9       60.24      118.91     67.99 o 
  -5   8   9     1328.17     1376.16     47.33 o 
  -4   8   9     4761.26     4426.36     97.85 o 
  -3   8   9     1488.27     1451.44     41.98 o 
  -2   8   9      159.25      148.08     17.81 o 
  -1   8   9      346.50      407.97     23.30 o 
   0   8   9     3468.63     3426.91     68.73 o 
   1   8   9     7847.17     7715.42    159.73 o 
   2   8   9     4885.05     4832.70    109.08 o 
   3   8   9      153.15      145.60     18.11 o 
   4   8   9      271.20      258.34     22.80 o 
   5   8   9     3049.29     3178.16    106.73 o 
   6   8   9     3729.37     3816.60    125.66 o 
   7   8   9      506.14      509.28     46.29 o 
 -11   9   9      327.12      346.94     60.52 o 
 -10   9   9     1037.90      972.47     83.06 o 
  -9   9   9      568.82      517.63     62.60 o 
  -8   9   9        1.01       39.34     21.87 o 
  -7   9   9       73.89       81.45     31.97 o 
  -6   9   9      535.44      474.84     61.25 o 
  -5   9   9     5358.88     5549.64    150.76 o 
  -4   9   9      340.47      305.62     24.23 o 
  -3   9   9      366.09      458.54     22.28 o 
  -2   9   9      237.16      251.15     20.17 o 
  -1   9   9     3826.64     3667.07     95.61 o 
   0   9   9     1332.36     1377.62     61.48 o 
   1   9   9        5.67       39.37     12.75 o 
   2   9   9     4870.24     5156.00    145.27 o 
   3   9   9      789.09      836.52     56.59 o 
   4   9   9      274.98      349.24     25.90 o 
   5   9   9      250.75      226.08     30.86 o 
   6   9   9      350.09      346.82     56.60 o 
   7   9   9      834.27      895.60     80.12 o 
 -10  10   9       21.95       48.05     27.20 o 
  -9  10   9      479.61      551.36     45.57 o 
  -8  10   9       52.76      109.41     36.75 o 
  -7  10   9        2.94      -15.62     26.22 o 
  -6  10   9      209.56      209.33     22.28 o 
  -5  10   9      251.82      279.22     24.39 o 
  -4  10   9     2420.71     2393.28     62.95 o 
  -3  10   9     2736.35     2759.70     60.64 o 
  -2  10   9       49.61       75.91     12.09 o 
  -1  10   9        9.85       -2.26     11.25 o 
   0  10   9     2662.78     2731.66     70.58 o 
   1  10   9     5487.36     5639.97    157.18 o 
   2  10   9     1417.49     1437.48     62.42 o 
   3  10   9       34.92       20.62     14.27 o 
   4  10   9      168.01      159.34     20.83 o 
   5  10   9     2352.80     2232.82     85.67 o 
   6  10   9     1497.04     1784.20     78.25 o 
 -10  11   9      831.88      925.92     82.33 o 
  -9  11   9      151.98      230.91     28.64 o 
  -8  11   9       15.28       37.60     24.17 o 
  -7  11   9      107.08       47.83     25.85 o 
  -6  11   9      945.55     1124.74     53.35 o 
  -5  11   9      688.82      632.88     39.76 o 
  -4  11   9     1215.85     1134.68     35.62 o 
  -3  11   9      857.57      919.61     31.21 o 
  -2  11   9      308.76      336.76     18.97 o 
  -1  11   9       72.11      114.32     16.67 o 
   0  11   9      974.46      906.55     47.63 o 
   1  11   9        8.46       23.26     18.24 o 
   2  11   9     1282.77     1290.54    104.13 o 
   3  11   9        0.58        8.45     18.24 o 
   4  11   9      398.90      441.56     30.79 o 
   5  11   9      247.18      270.09     33.19 o 
   6  11   9       99.23      102.12     29.90 o 
 -10  12   9      100.05       85.92     35.65 o 
  -9  12   9      266.81      208.26     34.21 o 
  -8  12   9        4.55        6.02     16.96 o 
  -7  12   9      125.78      152.24     29.43 o 
  -6  12   9       90.04       55.75     21.25 o 
  -5  12   9      169.73      147.55     42.88 o 
  -4  12   9     2494.66     2399.34     86.61 o 
  -3  12   9        3.72       -0.16     10.56 o 
  -2  12   9       64.54       52.25     12.15 o 
  -1  12   9        1.64        2.17     11.91 o 
   0  12   9      647.64      621.89     97.64 o 
   1  12   9     3285.24     3289.52    136.72 o 
   2  12   9      530.27      486.74     39.44 o 
   3  12   9      320.84      291.39     33.70 o 
   4  12   9       18.15       38.90     24.62 o 
   5  12   9      798.73      862.67     42.15 o 
   6  12   9      505.99      562.65     84.16 o 
  -9  13   9      115.46       81.49     28.61 o 
  -8  13   9       53.73       35.99     20.58 o 
  -7  13   9       20.58       12.14     24.17 o 
  -6  13   9      219.56      213.01     46.31 o 
  -5  13   9     1905.51     1901.46     74.06 o 
  -4  13   9      290.01      298.00     42.14 o 
  -3  13   9     2118.59     2047.58     51.42 o 
  -2  13   9       10.42        7.94     11.37 o 
  -1  13   9     1282.12     1316.10     59.40 o 
   0  13   9      968.63     1020.78     54.22 o 
   1  13   9      130.77      127.16     25.88 o 
   2  13   9     2302.72     2302.28     88.29 o 
   3  13   9      223.73      263.85     36.87 o 
   4  13   9      190.68      140.98     29.11 o 
   5  13   9       75.59       70.89     27.90 o 
  -9  14   9       70.01      100.31     36.51 o 
  -8  14   9       14.73       12.50     22.99 o 
  -7  14   9       30.33       24.72     21.36 o 
  -6  14   9      195.75      169.73     29.19 o 
  -5  14   9      197.20      234.79     31.19 o 
  -4  14   9      775.42      879.26    100.09 o 
  -3  14   9        0.49       -1.38     11.68 o 
  -2  14   9      576.06      624.08     27.96 o 
  -1  14   9      134.58      160.38     21.15 o 
   0  14   9      491.46      644.79     94.21 o 
   1  14   9     1321.67     1463.63     67.80 o 
   2  14   9        7.19       10.95     21.29 o 
   3  14   9       46.71       72.92     26.11 o 
   4  14   9        0.41        3.07     23.12 o 
   5  14   9      111.14       68.29     29.43 o 
  -8  15   9       44.93       13.02     20.05 o 
  -7  15   9        3.21       -3.29     20.53 o 
  -6  15   9      284.26      372.40     37.08 o 
  -5  15   9       76.40       48.68     23.09 o 
  -4  15   9      896.37      812.58     49.63 o 
  -3  15   9      171.11      185.56     21.94 o 
  -2  15   9       86.76       99.90     21.81 o 
  -1  15   9       24.59       41.49     21.92 o 
   0  15   9      258.06      309.62     35.34 o 
   1  15   9      125.40      103.06     27.37 o 
   2  15   9      103.47       71.85     26.96 o 
   3  15   9       47.04       72.23     27.85 o 
   4  15   9      149.18      163.92     34.22 o 
  -7  16   9       92.61      110.18     24.19 o 
  -6  16   9       47.72       50.07     45.82 o 
  -5  16   9        2.03        7.51     22.18 o 
  -4  16   9      112.92      111.75     28.33 o 
  -3  16   9      637.66      581.96     37.49 o 
  -2  16   9        3.87        1.41     16.33 o 
  -1  16   9        1.84       23.51     44.47 o 
   0  16   9       47.70       48.38     31.48 o 
   1  16   9      321.76      233.02     37.24 o 
   2  16   9      119.04       85.84     30.38 o 
   3  16   9      401.88      258.15     39.10 o 
  -6  17   9        1.20       -7.68     28.18 o 
  -5  17   9      138.54       97.65     38.47 o 
  -4  17   9      134.96      129.01     29.97 o 
  -3  17   9      164.48      122.75     28.61 o 
  -2  17   9        5.27      -21.55     33.81 o 
  -1  17   9       70.55       39.94     35.28 o 
   0  17   9       28.32       18.73     27.07 o 
   1  17   9       14.29      -16.15     21.33 o 
   2  17   9       41.65       17.47     28.15 o 
  -5  18   9        9.58       19.94     26.27 o 
  -4  18   9       39.30       78.14     28.50 o 
  -3  18   9      133.02       88.32     27.98 o 
  -2  18   9      115.35      123.23     29.76 o 
  -1  18   9       72.28       48.51     40.67 o 
   0  18   9        4.25       -4.90     24.59 o 
   1  18   9       34.38       -8.67     25.46 o 
  -3  19   9       17.72       -6.89     24.52 o 
  -2  19   9        5.50      -41.41     34.30 o 
  -1  19   9       34.68      -28.42     36.02 o 
 -12   0  10        0.83       -2.21     37.24 o 
 -11   0  10        2.31        0.48     19.36 o 
 -10   0  10      830.71      734.33     45.33 o 
  -9   0  10     1638.06     1605.47    103.52 o 
  -8   0  10      211.85      245.51     44.10 o 
  -7   0  10      809.36      752.20     66.64 o 
  -6   0  10      447.54      490.77     52.92 o 
  -5   0  10     2193.80     2086.56    108.05 o 
  -4   0  10     3008.17     3430.97    149.95 o 
  -3   0  10      611.84      577.99     51.45 o 
  -2   0  10        1.53       27.93     20.58 o 
  -1   0  10      115.89       50.96     21.32 o 
   0   0  10     3381.13     3103.38    130.35 o 
   1   0  10    12166.12    12181.73    408.20 o 
   2   0  10      178.13      217.82     39.69 o 
   3   0  10     1940.20     1933.92    106.58 o 
   4   0  10       36.60      101.19     33.57 o 
   5   0  10      916.50      958.99     76.45 o 
   6   0  10      301.29      340.82     51.21 o 
 -12   1  10       69.92      151.42     50.72 o 
 -11   1  10      186.18      184.09     24.01 o 
 -10   1  10      246.92      304.73     26.36 o 
  -9   1  10       86.02       43.22     18.92 o 
  -8   1  10      317.31      314.70     25.14 o 
  -7   1  10       14.82       36.64     20.01 o 
  -6   1  10      330.97      338.85     32.72 o 
  -5   1  10      119.02      101.77     21.73 o 
  -4   1  10     1915.50     1866.97    101.31 o 
  -3   1  10     2212.59     2525.07     83.66 o 
  -2   1  10      310.24      272.18     26.33 o 
  -1   1  10       57.19       56.54     15.41 o 
   0   1  10      109.80       72.38     16.49 o 
   1   1  10     4432.53     4263.38     97.93 o 
   2   1  10     4755.46     4474.83    104.88 o 
   3   1  10      819.99      899.03     53.41 o 
   4   1  10       42.70       39.10     20.16 o 
   5   1  10      866.75      936.74     53.28 o 
   6   1  10     5238.11     5078.46    222.48 o 
   7   1  10     3405.96     3647.81    171.51 o 
 -12   2  10        5.48      -10.90     30.14 o 
 -11   2  10       93.09       87.06     20.75 o 
 -10   2  10      513.23      591.97     33.32 o 
  -9   2  10     1832.49     1813.63     56.55 o 
  -8   2  10      114.70       74.67     24.41 o 
  -7   2  10      575.66      538.37     28.79 o 
  -6   2  10      136.36      137.74     26.15 o 
  -5   2  10     3966.22     3961.75    119.17 o 
  -4   2  10     5542.72     5437.20    211.57 o 
  -3   2  10      408.52      446.16     32.91 o 
  -2   2  10      166.41      237.81     28.30 o 
  -1   2  10     1267.26     1397.60     54.92 o 
   0   2  10     7863.88     8330.32    396.31 o 
   1   2  10        9.21       37.66     10.68 o 
   2   2  10      397.63      534.15     28.27 o 
   3   2  10      316.29      391.73     34.04 o 
   4   2  10      590.15      606.74     93.47 o 
   5   2  10      510.70      542.47     61.25 o 
   6   2  10      787.00      884.33    163.79 o 
   7   2  10      799.34      759.14     53.01 o 
 -12   3  10      139.28      171.35     48.64 o 
 -11   3  10      207.50      200.79     24.97 o 
 -10   3  10        8.94       -1.67     15.88 o 
  -9   3  10      320.12      296.46     33.15 o 
  -8   3  10      620.40      593.16     87.96 o 
  -7   3  10       41.64       42.98     23.30 o 
  -6   3  10      283.98      373.11     24.37 o 
  -5   3  10      183.42      158.35     25.24 o 
  -4   3  10     1858.54     1846.03    117.00 o 
  -3   3  10     2860.38     3009.32     94.04 o 
  -2   3  10        5.40       -5.59     12.29 o 
  -1   3  10      447.33      497.73     31.18 o 
   0   3  10       50.99       62.84     13.28 o 
   1   3  10     4236.74     4210.07     95.24 o 
   2   3  10     6600.90     6617.53    196.75 o 
   3   3  10       19.82       23.80     17.11 o 
   4   3  10      239.01      243.14     93.11 o 
   5   3  10       75.26       62.72     36.02 o 
   6   3  10     3290.55     2937.11    161.83 o 
   7   3  10     2720.58     2528.73    171.39 o 
 -12   4  10        6.81      -18.74     17.55 o 
 -11   4  10        2.60      -16.14     15.84 o 
 -10   4  10      614.29      588.94     44.16 o 
  -9   4  10      379.92      494.72     30.76 o 
  -8   4  10      104.08      132.64     42.76 o 
  -7   4  10        3.36      -17.78     11.85 o 
  -6   4  10      119.18      107.10     16.11 o 
  -5   4  10     1080.25      989.01     49.98 o 
  -4   4  10      914.40      892.62     45.63 o 
  -3   4  10      167.34      217.73     47.41 o 
  -2   4  10      373.98      336.61     21.85 o 
  -1   4  10        3.89      -16.11     10.74 o 
   0   4  10     1612.45     1528.92     46.13 o 
   1   4  10     7017.46     6776.33    177.42 o 
   2   4  10      213.51      194.96     23.02 o 
   3   4  10      765.56      666.08     63.58 o 
   4   4  10      198.72      244.04     46.55 o 
   5   4  10     1591.73     1650.68     70.55 o 
   6   4  10      348.90      264.84     61.01 o 
   7   4  10       95.83      122.41     43.49 o 
 -11   5  10      104.22      135.11     32.71 o 
 -10   5  10      105.63      122.55     21.67 o 
  -9   5  10       59.22       88.13     21.10 o 
  -8   5  10       60.57       45.51     15.31 o 
  -7   5  10      296.56      307.39     23.90 o 
  -6   5  10     1020.25      861.43     35.75 o 
  -5   5  10       82.43       59.91     22.49 o 
  -4   5  10     1218.21     1188.54     53.57 o 
  -3   5  10     2966.54     2973.70     74.66 o 
  -2   5  10     1005.59     1174.74     47.43 o 
  -1   5  10      104.14       86.99     15.48 o 
   0   5  10       58.81       45.98     12.32 o 
   1   5  10     3185.03     3210.71    271.48 o 
   2   5  10     3161.59     3217.71    133.66 o 
   3   5  10      368.67      400.02     25.22 o 
   4   5  10        8.91        6.79     18.59 o 
   5   5  10      131.73      187.24     45.08 o 
   6   5  10     1304.90     1206.01     61.57 o 
   7   5  10     1355.58     1365.98     69.16 o 
 -11   6  10        2.85       36.02     37.49 o 
 -10   6  10       57.03       48.92     26.12 o 
  -9   6  10      271.20      231.02     30.14 o 
  -8   6  10        0.93      -19.33     12.89 o 
  -7   6  10      259.39      231.13     24.99 o 
  -6   6  10      274.85      247.42     36.95 o 
  -5   6  10     1424.66     1602.30     49.86 o 
  -4   6  10     1035.45     1067.43     50.72 o 
  -3   6  10       14.54       31.00     19.85 o 
  -2   6  10       17.05        2.14     12.44 o 
  -1   6  10      375.55      369.37     27.52 o 
   0   6  10     2180.47     2280.96     61.16 o 
   1   6  10       67.43       33.89     26.09 o 
   2   6  10      161.75      174.56     39.57 o 
   3   6  10      976.05      874.36     71.98 o 
   4   6  10       85.91       43.31     35.89 o 
   5   6  10      208.85      229.50     31.89 o 
   6   6  10       69.85      102.00     27.58 o 
   7   6  10      413.04      319.85     73.63 o 
 -11   7  10      302.48      256.04     54.39 o 
 -10   7  10        8.72       -0.66     22.55 o 
  -9   7  10       26.32       34.40     23.91 o 
  -8   7  10       14.44       15.12     17.60 o 
  -7   7  10      150.31      160.08     20.12 o 
  -6   7  10       13.25       28.10     17.00 o 
  -5   7  10       44.03       47.68     18.97 o 
  -4   7  10       53.52       43.83     20.73 o 
  -3   7  10      464.99      469.07     31.69 o 
  -2   7  10      427.96      437.94     25.17 o 
  -1   7  10       36.60       54.33     13.71 o 
   0   7  10        0.85      -15.28     10.18 o 
   1   7  10      436.95      461.42     41.53 o 
   2   7  10     4364.43     4592.88    105.91 o 
   3   7  10      949.01      970.83     49.16 o 
   4   7  10        8.75       -0.33     18.25 o 
   5   7  10        1.73       41.78     22.11 o 
   6   7  10      367.83      349.04     38.81 o 
   7   7  10      345.19      345.49     41.80 o 
 -11   8  10       66.44       85.76     42.14 o 
 -10   8  10        5.51      -33.47     22.31 o 
  -9   8  10       16.23        4.48     22.38 o 
  -8   8  10      126.54      135.26     31.12 o 
  -7   8  10      104.21       96.26     18.76 o 
  -6   8  10        7.75       12.27     13.30 o 
  -5   8  10        5.40       15.68     11.35 o 
  -4   8  10        3.52        8.53     11.52 o 
  -3   8  10      466.57      554.44     44.42 o 
  -2   8  10       12.25       11.74     11.33 o 
  -1   8  10       22.00       17.51     11.90 o 
   0   8  10        0.23       -1.56     10.91 o 
   1   8  10     1382.97     1279.40     43.18 o 
   2   8  10        5.98       24.92     13.80 o 
   3   8  10      214.16      249.37     39.95 o 
   4   8  10      103.73       74.07     21.66 o 
   5   8  10      372.68      429.29     39.79 o 
   6   8  10        0.70       -8.57     21.25 o 
 -11   9  10       23.96       87.23     41.90 o 
 -10   9  10        4.21       19.26     26.41 o 
  -9   9  10       19.11       -0.97     22.50 o 
  -8   9  10       18.83       50.91     23.61 o 
  -7   9  10      258.85      181.12     30.49 o 
  -6   9  10      975.00      855.75     46.41 o 
  -5   9  10       31.52       24.82     13.00 o 
  -4   9  10       44.43       40.34     11.80 o 
  -3   9  10       32.67       22.62     10.87 o 
  -2   9  10     1673.92     1708.72     52.46 o 
  -1   9  10        1.38       -3.84     11.10 o 
   0   9  10        0.51      -15.88     14.10 o 
   1   9  10      102.69       93.58     21.76 o 
   2   9  10        6.38       -1.27     12.40 o 
   3   9  10     1903.25     2040.86     60.91 o 
   4   9  10       62.34       70.27     34.18 o 
   5   9  10       64.65       29.59     24.06 o 
   6   9  10        3.48      -17.15     22.64 o 
 -10  10  10       46.19        6.62     37.98 o 
  -9  10  10      101.02      129.07     41.29 o 
  -8  10  10      203.02      216.63     34.16 o 
  -7  10  10      225.21      219.56     32.46 o 
  -6  10  10       19.46       35.35     17.95 o 
  -5  10  10        2.55       -0.86     11.08 o 
  -4  10  10      123.55       76.49     13.74 o 
  -3  10  10      280.35      284.52     19.00 o 
  -2  10  10       11.72       12.60     12.86 o 
  -1  10  10        9.84       10.09     12.56 o 
   0  10  10        2.52       21.99     18.74 o 
   1  10  10      906.43      984.98     51.57 o 
   2  10  10       13.69       15.92     17.62 o 
   3  10  10      442.97      412.38     27.58 o 
   4  10  10        7.94        2.73     14.30 o 
   5  10  10       11.53        6.81     25.11 o 
   6  10  10       70.24      102.35     30.08 o 
 -10  11  10       79.92       98.99     46.80 o 
  -9  11  10        0.90       10.73     25.13 o 
  -8  11  10      108.63      104.81     28.46 o 
  -7  11  10       19.93       18.19     23.96 o 
  -6  11  10        0.35        1.32     17.48 o 
  -5  11  10      163.01      139.65     17.90 o 
  -4  11  10       30.82       43.50     14.50 o 
  -3  11  10      328.19      335.21     21.00 o 
  -2  11  10      315.48      274.94     23.03 o 
  -1  11  10      372.88      335.86     24.97 o 
   0  11  10      585.12      793.30     46.31 o 
   1  11  10      566.83      570.27     40.91 o 
   2  11  10      323.92      317.08     33.83 o 
   3  11  10      814.88      856.96     50.74 o 
   4  11  10      135.16       69.40     43.74 o 
   5  11  10      373.45      387.91     39.53 o 
  -9  12  10      426.33      430.50     84.78 o 
  -8  12  10      132.60      148.02     31.19 o 
  -7  12  10      257.50      255.95     40.67 o 
  -6  12  10        2.31       15.24     19.17 o 
  -5  12  10      393.16      425.05     38.53 o 
  -4  12  10      580.55      628.84     28.00 o 
  -3  12  10       23.21        8.79     11.55 o 
  -2  12  10      146.93      195.70     21.65 o 
  -1  12  10      107.51       88.57     17.63 o 
   0  12  10      224.46      252.87     31.28 o 
   1  12  10      138.31      207.44     38.71 o 
   2  12  10       34.71       46.44     22.42 o 
   3  12  10        0.12       -2.39     27.07 o 
   4  12  10       39.52       70.88     43.12 o 
   5  12  10       61.68      -19.36     33.81 o 
  -9  13  10        1.84      -14.74     30.14 o 
  -8  13  10      230.82      225.65     45.57 o 
  -7  13  10       13.78       71.19     20.77 o 
  -6  13  10      328.96      384.32     51.82 o 
  -5  13  10        7.49       11.54     15.38 o 
  -4  13  10      158.97      185.19     18.65 o 
  -3  13  10      724.25      707.24     29.93 o 
  -2  13  10      464.60      493.70     30.79 o 
  -1  13  10        0.08       -2.11     14.20 o 
   0  13  10      101.23      104.17     25.85 o 
   1  13  10      275.91      285.67     35.13 o 
   2  13  10     1052.79     1031.58    157.91 o 
   3  13  10      327.97      364.73     43.98 o 
   4  13  10        1.38       -8.94     20.78 o 
  -8  14  10       37.67       62.11     30.23 o 
  -7  14  10        0.20      -20.02     21.10 o 
  -6  14  10        2.62       25.63     22.25 o 
  -5  14  10      481.54      488.61     57.45 o 
  -4  14  10      769.00      825.38     60.33 o 
  -3  14  10       21.63        9.55     14.04 o 
  -2  14  10      143.29      157.67     18.29 o 
  -1  14  10       17.22       17.52     20.53 o 
   0  14  10      305.48      324.96     37.54 o 
   1  14  10     1148.55     1385.07     68.80 o 
   2  14  10        0.00       -1.44     22.57 o 
   3  14  10       62.04       59.21     26.67 o 
   4  14  10        0.06       30.81     24.59 o 
  -8  15  10      160.26      173.05     77.18 o 
  -7  15  10       41.63       25.20     24.01 o 
  -6  15  10      117.44      143.03     29.79 o 
  -5  15  10      396.11      418.81     57.94 o 
  -4  15  10      111.89      145.17     21.86 o 
  -3  15  10      924.61     1021.90     42.98 o 
  -2  15  10        2.03       -8.65     15.67 o 
  -1  15  10        2.95        5.93     22.20 o 
   0  15  10      139.19      145.91     33.20 o 
   1  15  10      725.18      650.24     49.55 o 
   2  15  10      187.44      139.46     31.84 o 
   3  15  10      245.05      260.18     39.70 o 
  -7  16  10       55.94       83.40     28.56 o 
  -6  16  10        1.50      -32.09     21.40 o 
  -5  16  10      835.24      794.56     41.08 o 
  -4  16  10      710.14      711.94     37.64 o 
  -3  16  10        0.37       15.21     16.32 o 
  -2  16  10        0.88        7.08     18.66 o 
  -1  16  10       21.68       23.23     24.38 o 
   0  16  10      540.49      551.75     58.80 o 
   1  16  10      173.16      120.62     30.90 o 
   2  16  10        3.92       46.55     27.11 o 
  -6  17  10       20.65       44.21     32.71 o 
  -5  17  10       11.11       13.36     18.39 o 
  -4  17  10       10.42       20.97     18.15 o 
  -3  17  10      210.77      229.47     51.21 o 
  -2  17  10       88.04      110.26     44.35 o 
  -1  17  10        7.53      -43.47     54.76 o 
   0  17  10       81.47       88.11     29.13 o 
   1  17  10      231.14      254.89     40.27 o 
  -4  18  10      470.85      471.32     62.23 o 
  -3  18  10       30.52       11.52     24.56 o 
  -2  18  10       49.95       88.70     43.12 o 
  -1  18  10        0.14      -11.79     24.28 o 
   0  18  10      244.43      276.31     41.39 o 
 -12   1  11       59.37       42.49     30.63 o 
 -11   1  11       93.60       84.30     19.84 o 
 -10   1  11       43.80       71.02     19.43 o 
  -9   1  11        0.28      -29.86     19.90 o 
  -8   1  11        9.83       21.56     22.36 o 
  -7   1  11      144.21      162.40     29.02 o 
  -6   1  11      792.16      883.32     51.20 o 
  -5   1  11        4.17      -13.15     16.45 o 
  -4   1  11       37.39       36.25     18.90 o 
  -3   1  11        3.62        4.05     15.22 o 
  -2   1  11       18.41        9.50     26.09 o 
  -1   1  11      200.85      184.21     24.13 o 
   0   1  11       10.11       11.95     14.87 o 
   1   1  11        2.80       21.62     12.90 o 
   2   1  11     1172.42     1025.92     53.35 o 
   3   1  11       37.80       39.01     23.64 o 
   4   1  11        0.21       11.35     18.23 o 
   5   1  11       12.58       19.20     20.30 o 
   6   1  11        0.90       15.19     32.34 o 
   7   1  11        0.29      -37.24     29.89 o 
 -11   2  11       35.10       34.27     24.83 o 
 -10   2  11       79.60       94.03     19.87 o 
  -9   2  11      123.52      123.15     20.39 o 
  -8   2  11       60.00       63.46     23.74 o 
  -7   2  11        6.56        8.41     20.70 o 
  -6   2  11      170.35      103.86     24.93 o 
  -5   2  11      181.54      191.70     28.20 o 
  -4   2  11       20.77       17.66     18.27 o 
  -3   2  11      472.21      494.27     35.93 o 
  -2   2  11      269.95      347.19     40.67 o 
  -1   2  11      143.15      126.90     20.96 o 
   0   2  11       64.65       58.02     26.83 o 
   1   2  11       84.53       86.81     20.37 o 
   2   2  11     1257.59     1196.09     57.88 o 
   3   2  11      159.76      130.56     24.83 o 
   4   2  11       42.94       31.56     20.06 o 
   5   2  11      120.42      102.42     39.69 o 
   6   2  11      225.43      175.22     31.68 o 
   7   2  11      409.44      386.15     58.31 o 
 -11   3  11        0.54      -14.33     16.54 o 
 -10   3  11        4.58       18.23     19.32 o 
  -9   3  11      599.74      656.38     48.11 o 
  -8   3  11      959.21      926.64     39.76 o 
  -7   3  11      744.91      679.85     46.85 o 
  -6   3  11     2532.11     2331.81     86.36 o 
  -5   3  11      241.95      269.17     63.21 o 
  -4   3  11     1391.16     1411.95     61.18 o 
  -3   3  11     2072.97     1966.98     72.90 o 
  -2   3  11       30.21      -10.91     14.50 o 
  -1   3  11      337.53      239.23     25.36 o 
   0   3  11      780.81      785.33     62.21 o 
   1   3  11     1789.90     1566.92     61.58 o 
   2   3  11       46.02       44.59     14.72 o 
   3   3  11      753.16      681.59    118.47 o 
   4   3  11      408.55      346.35     35.16 o 
   5   3  11       31.51       27.20     31.36 o 
   6   3  11      476.47      456.81     43.29 o 
 -11   4  11       17.93       36.32     19.75 o 
 -10   4  11       96.67       96.95     20.70 o 
  -9   4  11        1.61       22.05     16.16 o 
  -8   4  11      123.91      151.77     27.28 o 
  -7   4  11       13.18       21.41     13.91 o 
  -6   4  11      503.51      539.15     41.23 o 
  -5   4  11      443.70      440.97     57.82 o 
  -4   4  11        2.12       -5.80     18.38 o 
  -3   4  11      652.03      620.14     40.01 o 
  -2   4  11     1020.48      908.60     45.99 o 
  -1   4  11      296.73      327.36     21.94 o 
   0   4  11       21.80        6.25     11.34 o 
   1   4  11        1.74       17.54     15.75 o 
   2   4  11     2830.64     2936.35     94.00 o 
   3   4  11      316.34      285.63     32.39 o 
   4   4  11       36.29       11.03     29.89 o 
   5   4  11        9.39       -1.79     19.47 o 
   6   4  11      302.68      325.00     56.23 o 
 -11   5  11       55.66       80.34     21.64 o 
 -10   5  11      376.08      450.66     81.68 o 
  -9   5  11      564.95      493.92     31.87 o 
  -8   5  11      392.91      349.07     31.46 o 
  -7   5  11      268.94      268.78     27.90 o 
  -6   5  11        0.91       11.49     13.97 o 
  -5   5  11      137.02      143.65     44.47 o 
  -4   5  11     1819.96     1879.01     93.11 o 
  -3   5  11      638.19      645.45     67.01 o 
  -2   5  11      110.29      124.45     19.35 o 
  -1   5  11        0.02      -11.47     11.09 o 
   0   5  11       89.98       76.64     15.16 o 
   1   5  11     1625.79     1956.76     79.51 o 
   2   5  11     2473.98     2722.67    133.66 o 
   3   5  11      916.40      873.14     50.09 o 
   4   5  11       67.53       97.68     26.58 o 
   5   5  11      151.54      153.39     30.27 o 
   6   5  11      779.24      774.40    135.62 o 
 -11   6  11       44.71       58.08     29.91 o 
 -10   6  11      177.31      167.75     29.72 o 
  -9   6  11       32.41       11.30     23.17 o 
  -8   6  11      156.38      111.85     20.00 o 
  -7   6  11      938.73      757.04     52.71 o 
  -6   6  11       11.56        9.33     14.06 o 
  -5   6  11      859.55      672.23     60.03 o 
  -4   6  11        0.42       -4.24     17.90 o 
  -3   6  11     2384.30     2481.86     67.93 o 
  -2   6  11     1201.91     1231.30     51.11 o 
  -1   6  11      109.26      127.45     30.16 o 
   0   6  11      697.50      886.79     36.16 o 
   1   6  11      622.45      594.55     38.30 o 
   2   6  11     2489.91     2726.99     91.08 o 
   3   6  11      312.53      324.27     32.52 o 
   4   6  11        4.40        9.64     22.66 o 
   5   6  11        2.02       12.20     20.88 o 
   6   6  11      323.21      295.75     37.66 o 
 -11   7  11        1.10       -8.34     38.71 o 
 -10   7  11       64.16       36.34     20.26 o 
  -9   7  11     1014.46     1035.81     79.15 o 
  -8   7  11     1230.59     1188.31     46.30 o 
  -7   7  11      825.28      766.93     37.52 o 
  -6   7  11      583.21      621.84     33.03 o 
  -5   7  11      685.29      659.13     74.56 o 
  -4   7  11     3291.14     3180.79     82.41 o 
  -3   7  11     2836.14     2843.57     90.14 o 
  -2   7  11       93.86       58.39     15.20 o 
  -1   7  11      375.22      360.24     24.47 o 
   0   7  11     1124.83     1218.54     55.99 o 
   1   7  11     4987.13     5126.85    146.62 o 
   2   7  11      873.01      825.53     46.62 o 
   3   7  11     1103.60     1132.41     58.80 o 
   4   7  11        8.59       -5.54     19.74 o 
   5   7  11      161.06      136.23     29.01 o 
   6   7  11     1118.14     1198.20     64.60 o 
 -11   8  11        5.56       39.16     26.13 o 
 -10   8  11      273.76      328.66     31.13 o 
  -9   8  11      104.09       88.00     20.79 o 
  -8   8  11      177.70      172.02     26.69 o 
  -7   8  11       78.01       81.96     18.33 o 
  -6   8  11       90.90       82.08     35.69 o 
  -5   8  11      124.63      119.51     31.23 o 
  -4   8  11       70.43       80.70     20.42 o 
  -3   8  11      257.02      239.59     24.94 o 
  -2   8  11     1003.46     1000.54     39.27 o 
  -1   8  11      115.84       68.45     15.49 o 
   0   8  11       12.02       -3.35     16.13 o 
   1   8  11        9.41       37.30     18.55 o 
   2   8  11      962.35     1073.57     42.53 o 
   3   8  11      422.42      460.95     37.50 o 
   4   8  11      391.58      345.16     35.31 o 
   5   8  11        2.62      -18.54     21.87 o 
   6   8  11      639.02      739.11     54.45 o 
 -10   9  11      102.71      111.81     23.94 o 
  -9   9  11      537.80      523.86     52.90 o 
  -8   9  11      612.35      578.05     43.01 o 
  -7   9  11      229.93      202.84     24.06 o 
  -6   9  11      294.44      283.41     25.69 o 
  -5   9  11      365.35      378.07     27.44 o 
  -4   9  11     1954.70     2150.46     53.42 o 
  -3   9  11      968.14      901.98     38.34 o 
  -2   9  11        2.58        5.40     12.28 o 
  -1   9  11       50.48       55.55     15.03 o 
   0   9  11      361.85      337.91     62.23 o 
   1   9  11     2160.13     2401.61    131.45 o 
   2   9  11     1693.46     1864.77     74.10 o 
   3   9  11      165.00      135.32     19.81 o 
   4   9  11      436.02      509.78     41.80 o 
   5   9  11      274.27      157.55     54.76 o 
 -10  10  11      173.05      160.21     43.98 o 
  -9  10  11       83.55       65.29     21.12 o 
  -8  10  11      187.42      218.43     25.82 o 
  -7  10  11     1504.50     1500.44     54.64 o 
  -6  10  11       20.59       18.70     16.05 o 
  -5  10  11      281.08      252.07     29.60 o 
  -4  10  11       88.96       82.26     14.61 o 
  -3  10  11      401.86      359.58     38.49 o 
  -2  10  11      378.72      374.55     27.39 o 
  -1  10  11      169.97      250.82     22.93 o 
   0  10  11       95.16      132.03     36.02 o 
   1  10  11      895.76      863.34     49.86 o 
   2  10  11      126.64      174.69     28.36 o 
   3  10  11      157.39      171.92     28.91 o 
   4  10  11        0.53        8.98     22.01 o 
   5  10  11        9.70       -4.50     23.27 o 
  -9  11  11      481.41      525.55     49.35 o 
  -8  11  11      368.59      295.70     30.34 o 
  -7  11  11        9.75       12.76     19.05 o 
  -6  11  11      220.76      218.81     21.02 o 
  -5  11  11      159.17      157.45     28.26 o 
  -4  11  11      908.00      799.68     31.09 o 
  -3  11  11      934.97      972.50     41.32 o 
  -2  11  11        0.89        2.22     14.07 o 
  -1  11  11      356.53      326.59     34.28 o 
   0  11  11      301.79      300.20     52.43 o 
   1  11  11     1362.80     1446.77     66.24 o 
   2  11  11      129.68       79.30     61.74 o 
   3  11  11       98.33      103.42     26.00 o 
   4  11  11      322.00      312.89     61.99 o 
   5  11  11      122.98       72.03     44.35 o 
  -9  12  11        8.74       25.77     43.00 o 
  -8  12  11      317.46      294.34     40.60 o 
  -7  12  11       23.32       26.00     19.75 o 
  -6  12  11       56.85       22.05     17.12 o 
  -5  12  11        1.73       20.53     15.35 o 
  -4  12  11       19.86       16.58     13.06 o 
  -3  12  11       22.25       59.26     17.25 o 
  -2  12  11      396.24      401.42     28.77 o 
  -1  12  11        0.94      -19.30     40.06 o 
   0  12  11        8.70       13.71     20.83 o 
   1  12  11       40.18       44.59     22.93 o 
   2  12  11       74.65       99.65     32.10 o 
   3  12  11      387.53      387.04     40.27 o 
   4  12  11        6.62      -10.05     32.34 o 
  -8  13  11       36.30       41.39     28.24 o 
  -7  13  11       97.77       95.23     23.50 o 
  -6  13  11        2.15      -10.41     15.88 o 
  -5  13  11      255.02      288.19     36.34 o 
  -4  13  11      494.67      577.95     35.25 o 
  -3  13  11        1.87       -4.16     11.82 o 
  -2  13  11      229.60      263.92     25.80 o 
  -1  13  11      161.99      111.86     26.58 o 
   0  13  11      120.13      105.31     27.49 o 
   1  13  11      482.08      475.76     43.13 o 
   2  13  11      170.60      184.90     36.38 o 
   3  13  11        6.35       15.09     25.97 o 
   4  13  11      189.84      221.25     35.67 o 
  -8  14  11       20.44      -22.57     40.43 o 
  -7  14  11      248.57      210.61     24.40 o 
  -6  14  11        2.08      -24.14     16.23 o 
  -5  14  11       34.43       15.57     17.34 o 
  -4  14  11       12.81        9.49     16.73 o 
  -3  14  11      219.35      195.33     19.93 o 
  -2  14  11       14.72       11.64     16.58 o 
  -1  14  11        8.88      -21.93     21.38 o 
   0  14  11      177.36      178.87     32.75 o 
   1  14  11      287.53      275.11     55.74 o 
   2  14  11       64.51       38.89     26.39 o 
   3  14  11      205.68      226.28     37.09 o 
  -7  15  11       23.35       -1.25     18.75 o 
  -6  15  11      184.56      161.07     34.34 o 
  -5  15  11       19.24       14.54     17.98 o 
  -4  15  11       33.49       51.41     25.05 o 
  -3  15  11       11.52        4.48     14.30 o 
  -2  15  11        4.10       -2.38     22.25 o 
  -1  15  11      219.13      276.83     41.16 o 
   0  15  11       53.15       65.37     27.81 o 
   1  15  11       77.89       71.92     27.59 o 
   2  15  11        0.22      -35.48     23.66 o 
  -6  16  11      197.23      160.21     26.03 o 
  -5  16  11        1.89       -4.92     17.47 o 
  -4  16  11       13.06       17.99     17.32 o 
  -3  16  11       38.34       16.19     22.82 o 
  -2  16  11        0.40        9.00     23.21 o 
  -1  16  11        1.40      -23.69     23.36 o 
   0  16  11       15.85       10.90     45.08 o 
   1  16  11       74.01       45.68     27.96 o 
  -5  17  11        0.66       10.71     19.19 o 
  -4  17  11        0.81       -6.04     17.97 o 
  -3  17  11       53.19       55.72     34.42 o 
  -2  17  11       51.12       23.80     27.14 o 
  -1  17  11       42.63        4.80     25.03 o 
   0  17  11        0.79      -15.16     25.31 o 
 -11   0  12       98.69      127.16     50.72 o 
 -10   0  12        2.31        6.62     35.04 o 
  -9   0  12       62.25       61.01     39.45 o 
  -8   0  12     2531.79     2444.29    133.29 o 
  -7   0  12      596.74      734.56     72.77 o 
  -6   0  12     4395.58     4114.56    183.76 o 
  -5   0  12       52.85       36.75     31.12 o 
  -4   0  12     1971.30     2027.76    110.75 o 
  -3   0  12     3157.63     2895.85    137.21 o 
  -2   0  12     2674.79     2651.57    127.16 o 
  -1   0  12        0.19       10.05     25.48 o 
   0   0  12      709.70      818.85     61.25 o 
   1   0  12      986.79     1048.67     78.90 o 
   2   0  12     3672.28     3300.37    158.77 o 
   3   0  12     1343.14     1447.56     96.29 o 
   4   0  12       23.18       33.32     29.16 o 
   5   0  12       92.11       79.88     41.16 o 
 -11   1  12      198.66      216.35     39.45 o 
 -10   1  12      294.08      269.46     38.37 o 
  -9   1  12      758.18      802.67     55.33 o 
  -8   1  12       82.06       99.27     29.18 o 
  -7   1  12      635.43      571.60     49.25 o 
  -6   1  12     3376.66     3193.50    109.91 o 
  -5   1  12     1593.58     1651.14     71.37 o 
  -4   1  12      230.01      229.13     57.58 o 
  -3   1  12       51.13       15.15     18.62 o 
  -2   1  12     2406.25     2542.63    115.53 o 
  -1   1  12     4886.02     5405.29    200.55 o 
   0   1  12      236.14      222.59     25.75 o 
   1   1  12        9.14       -0.57     16.39 o 
   2   1  12      386.67      389.38     36.72 o 
   3   1  12     1724.67     1725.22     74.67 o 
   4   1  12      190.45      218.23     31.96 o 
   5   1  12       78.79       66.40     39.20 o 
 -11   2  12      364.42      325.42     44.15 o 
 -10   2  12       70.47       77.35     30.94 o 
  -9   2  12      698.38      796.44     54.83 o 
  -8   2  12     1207.42     1072.58     65.05 o 
  -7   2  12     2550.97     2570.16     96.42 o 
  -6   2  12      335.15      381.26     38.11 o 
  -5   2  12       41.71       37.72     32.34 o 
  -4   2  12      347.02      351.11     35.52 o 
  -3   2  12     2464.86     2675.38     92.17 o 
  -2   2  12     1135.66     1427.61     62.60 o 
  -1   2  12     1095.64     1189.56     55.01 o 
   0   2  12        0.43       34.32     17.13 o 
   1   2  12     1512.04     1293.52     87.96 o 
   2   2  12     1480.16     1522.03    127.65 o 
   3   2  12      913.71     1105.66    144.68 o 
   4   2  12      254.72      268.56     34.28 o 
   5   2  12      220.04      162.94     45.57 o 
   6   2  12      534.06      440.05     65.42 o 
 -11   3  12       75.42       32.59     20.68 o 
 -10   3  12      218.82      261.40     37.32 o 
  -9   3  12      277.09      268.43     44.84 o 
  -8   3  12       40.41       35.37     37.98 o 
  -7   3  12      698.88      667.95     48.94 o 
  -6   3  12     1603.58     1481.13    122.26 o 
  -5   3  12     1006.98      977.83     54.22 o 
  -4   3  12      200.66      186.72     28.50 o 
  -3   3  12       60.48       59.32     20.29 o 
  -2   3  12     1954.20     2160.16     78.83 o 
  -1   3  12     3248.09     3571.51    108.85 o 
   0   3  12      164.80      170.88     20.85 o 
   1   3  12      152.06      167.92     26.42 o 
   2   3  12      316.45      312.99     47.41 o 
   3   3  12     1603.49     1479.32     68.79 o 
   4   3  12      216.31      251.88     50.72 o 
   5   3  12       67.48      125.20     45.57 o 
   6   3  12       67.00       60.64     27.39 o 
 -11   4  12       20.62       11.50     19.37 o 
 -10   4  12       11.35       19.38     18.74 o 
  -9   4  12       94.63       72.72     25.57 o 
  -8   4  12     1081.97     1142.91     46.17 o 
  -7   4  12      144.67      139.54     31.44 o 
  -6   4  12      883.92      937.16     63.95 o 
  -5   4  12      239.07      245.42     31.98 o 
  -4   4  12     1056.62     1129.66     57.09 o 
  -3   4  12     1299.50     1253.77     61.50 o 
  -2   4  12      942.96      953.08     49.32 o 
  -1   4  12      480.97      466.45     34.74 o 
   0   4  12        2.86       16.75     11.86 o 
   1   4  12      418.87      465.55     34.11 o 
   2   4  12      779.32      773.27     74.24 o 
   3   4  12      119.72      109.41     26.23 o 
   4   4  12      222.31      204.34     48.27 o 
   5   4  12       69.43        9.30     42.02 o 
   6   4  12      501.12      527.27     48.03 o 
 -11   5  12       52.35       65.61     22.09 o 
 -10   5  12      107.93       93.28     24.39 o 
  -9   5  12      283.57      351.38     57.30 o 
  -8   5  12       59.09       36.63     17.30 o 
  -7   5  12      222.70      219.81     33.97 o 
  -6   5  12      718.98      650.88     47.66 o 
  -5   5  12      284.69      304.27     35.60 o 
  -4   5  12      286.43      256.01     46.68 o 
  -3   5  12      132.61      148.76     25.89 o 
  -2   5  12      471.91      572.27     39.33 o 
  -1   5  12     1221.39     1215.66     46.28 o 
   0   5  12      385.71      350.53     40.31 o 
   1   5  12      130.81      164.84     40.43 o 
   2   5  12      248.20      255.06     51.21 o 
   3   5  12      944.40      960.95     83.55 o 
   4   5  12      281.47      389.44     40.45 o 
   5   5  12        0.25       26.12     24.03 o 
 -11   6  12       26.74       12.80     20.65 o 
 -10   6  12       94.65      111.87     24.64 o 
  -9   6  12      167.77      170.80     24.10 o 
  -8   6  12       44.47       26.24     16.83 o 
  -7   6  12     1277.07     1171.83     46.03 o 
  -6   6  12        0.13        6.78     21.93 o 
  -5   6  12        4.58        3.05     19.66 o 
  -4   6  12        9.92       19.18     18.96 o 
  -3   6  12      160.08      156.97     51.82 o 
  -2   6  12      167.41      159.83     24.91 o 
  -1   6  12      348.31      385.99     26.64 o 
   0   6  12      477.00      528.97     37.98 o 
   1   6  12      209.03      141.70     24.42 o 
   2   6  12        3.64       -9.31     16.13 o 
   3   6  12      156.93      177.28     29.55 o 
   4   6  12       15.88       25.23     24.34 o 
   5   6  12       21.47        6.46     23.80 o 
 -10   7  12       80.72      100.59     24.07 o 
  -9   7  12      113.83       95.64     21.76 o 
  -8   7  12       12.00       18.22     16.57 o 
  -7   7  12        9.80       17.63     16.14 o 
  -6   7  12       12.49        0.82     13.95 o 
  -5   7  12        8.27       -3.60     20.53 o 
  -4   7  12       25.67       24.69     19.97 o 
  -3   7  12        2.47        8.28     15.64 o 
  -2   7  12       27.65       14.02     15.37 o 
  -1   7  12      279.52      325.68     25.10 o 
   0   7  12        0.74       -9.82     15.60 o 
   1   7  12      280.79      292.42     31.18 o 
   2   7  12        5.25        6.04     13.89 o 
   3   7  12      210.04      202.53     34.18 o 
   4   7  12      321.50      363.83     46.31 o 
   5   7  12       44.89       49.03     32.59 o 
 -10   8  12        4.92       -4.93     18.96 o 
  -9   8  12       12.15       -1.59     17.76 o 
  -8   8  12        8.00       10.42     19.37 o 
  -7   8  12        7.05       11.63     21.80 o 
  -6   8  12       63.74       69.60     16.92 o 
  -5   8  12      412.10      430.37     40.53 o 
  -4   8  12        2.29       -7.12     22.76 o 
  -3   8  12        2.49       13.15     14.41 o 
  -2   8  12       66.45      118.59     18.78 o 
  -1   8  12      162.40      184.85     21.15 o 
   0   8  12       39.84       49.15     21.60 o 
   1   8  12       86.51        7.27     18.07 o 
   2   8  12      171.72      227.76     30.00 o 
   3   8  12       52.67       59.28     24.21 o 
   4   8  12       11.65       -9.67     43.86 o 
   5   8  12        1.01       24.02     25.36 o 
 -10   9  12        5.16        7.39     20.09 o 
  -9   9  12        8.79       20.91     18.36 o 
  -8   9  12       28.01       11.22     17.56 o 
  -7   9  12       49.36       58.87     29.41 o 
  -6   9  12      307.40      317.21     37.96 o 
  -5   9  12       13.48       23.46     21.54 o 
  -4   9  12      113.24      131.60     26.04 o 
  -3   9  12        4.34        2.81     14.11 o 
  -2   9  12       84.44       54.26     16.76 o 
  -1   9  12       15.57        9.01     18.71 o 
   0   9  12      156.49      171.40     29.89 o 
   1   9  12        3.39        1.77     18.53 o 
   2   9  12       76.69       65.28     23.02 o 
   3   9  12        2.61        8.09     36.02 o 
   4   9  12       47.07       87.55     27.73 o 
  -9  10  12        9.27        5.79     18.91 o 
  -8  10  12      253.41      309.25     34.08 o 
  -7  10  12       18.99       11.69     18.02 o 
  -6  10  12      309.95      329.86     28.69 o 
  -5  10  12       55.22       30.82     12.91 o 
  -4  10  12      300.55      267.36     26.15 o 
  -3  10  12      275.83      342.53     27.47 o 
  -2  10  12      203.35      233.70     24.04 o 
  -1  10  12        2.98       -6.62     19.54 o 
   0  10  12      375.17      341.14     35.44 o 
   1  10  12      234.68      384.33     37.03 o 
   2  10  12      454.08      407.23     38.63 o 
   3  10  12       63.04       55.35     24.86 o 
   4  10  12        7.88       28.67     40.43 o 
  -9  11  12       18.47       29.95     20.20 o 
  -8  11  12       60.88       57.01     20.74 o 
  -7  11  12       43.88       44.04     19.31 o 
  -6  11  12        3.81        1.98     17.80 o 
  -5  11  12       30.93       19.20     14.19 o 
  -4  11  12       96.10      136.26     31.48 o 
  -3  11  12        5.56        5.67     15.19 o 
  -2  11  12       17.32       26.14     16.92 o 
  -1  11  12       60.46       63.12     24.59 o 
   0  11  12       18.74       -3.68     24.75 o 
   1  11  12      130.07       87.63     25.72 o 
   2  11  12       73.33      104.33     27.72 o 
   3  11  12      155.12      143.48     31.97 o 
   4  11  12       80.42       36.75     41.65 o 
  -9  12  12      107.05      134.57     26.81 o 
  -8  12  12      174.68      116.81     25.09 o 
  -7  12  12      499.03      459.00     35.81 o 
  -6  12  12        1.01       -2.55     31.86 o 
  -5  12  12       54.54       54.62     16.05 o 
  -4  12  12       86.30      111.48     26.57 o 
  -3  12  12      273.70      205.94     24.57 o 
  -2  12  12      398.21      340.41     28.39 o 
  -1  12  12      332.96      364.95     37.75 o 
   0  12  12        2.56      -13.44     20.90 o 
   1  12  12      289.42      316.15     38.80 o 
   2  12  12      192.91      263.43     36.26 o 
   3  12  12       64.85      120.97     31.20 o 
  -8  13  12       17.78       -5.20     18.97 o 
  -7  13  12       26.93       34.28     20.55 o 
  -6  13  12      166.45      194.54     31.65 o 
  -5  13  12       58.78       84.00     33.43 o 
  -4  13  12       56.04       48.62     19.15 o 
  -3  13  12        2.85       13.21     25.06 o 
  -2  13  12      416.35      365.16     39.29 o 
  -1  13  12       80.66      106.27     27.90 o 
   0  13  12      131.87      126.15     30.58 o 
   1  13  12       70.42       68.88     27.07 o 
   2  13  12        9.24        8.11     23.91 o 
  -7  14  12      209.36      229.99     29.87 o 
  -6  14  12       52.14       73.87     22.05 o 
  -5  14  12        3.63        4.67     16.73 o 
  -4  14  12      266.93      229.37     25.20 o 
  -3  14  12      587.48      714.17     39.17 o 
  -2  14  12      207.11      230.11     35.52 o 
  -1  14  12       22.98       35.71     41.53 o 
   0  14  12        0.45       60.67     27.54 o 
   1  14  12      286.80      308.88     85.51 o 
   2  14  12      409.19      393.66     44.93 o 
  -6  15  12        1.08       11.00     19.41 o 
  -5  15  12       19.70       22.77     19.55 o 
  -4  15  12      181.04      201.88     33.79 o 
  -3  15  12      117.34      134.03     24.83 o 
  -2  15  12      207.87      325.11     41.90 o 
  -1  15  12       69.10       79.37     28.56 o 
   0  15  12       25.32       57.69     29.85 o 
   1  15  12       41.46       41.18     28.26 o 
  -5  16  12       76.32      108.62     24.12 o 
  -4  16  12      128.69      196.82     26.20 o 
  -3  16  12      357.29      393.26     41.02 o 
  -2  16  12      214.94      215.69     37.49 o 
  -1  16  12       56.77       37.39     41.29 o 
 -11   1  13        1.66        6.53     29.15 o 
 -10   1  13        9.08       -8.12     25.93 o 
  -9   1  13       49.22       20.37     25.87 o 
  -8   1  13      162.75      175.41     52.56 o 
  -7   1  13       36.31       62.25     26.29 o 
  -6   1  13      400.80      414.20     41.84 o 
  -5   1  13      370.16      297.55     45.08 o 
  -4   1  13       19.37       47.95     23.36 o 
  -3   1  13      271.52      318.66     35.57 o 
  -2   1  13     1006.36     1049.34     55.63 o 
  -1   1  13      107.87      131.37     44.47 o 
   0   1  13      356.04      370.39     73.14 o 
   1   1  13      255.44      268.72     33.40 o 
   2   1  13      115.62       90.90     40.31 o 
   3   1  13      118.04       53.60     24.75 o 
   4   1  13      134.20       82.85     27.93 o 
   5   1  13       79.92       68.85     45.33 o 
 -11   2  13        2.48      -21.24     27.14 o 
 -10   2  13        3.20       19.74     28.21 o 
  -9   2  13       64.77       49.96     29.89 o 
  -8   2  13      111.31      117.22     30.92 o 
  -7   2  13        9.91       16.38     54.15 o 
  -6   2  13       16.07        4.77     21.84 o 
  -5   2  13       99.79       35.67     22.59 o 
  -4   2  13        0.21       15.17     20.68 o 
  -3   2  13       33.93       20.39     39.20 o 
  -2   2  13       36.92       47.09     20.44 o 
  -1   2  13       98.87      104.78     46.19 o 
   0   2  13        3.21      -10.94     13.38 o 
   1   2  13        5.29       48.76     32.10 o 
   2   2  13       16.75       25.92     20.09 o 
   3   2  13        0.74      -12.64     18.38 o 
   4   2  13      402.44      317.84     37.74 o 
   5   2  13      145.95      100.95     45.57 o 
 -11   3  13      157.32      252.09     43.15 o 
 -10   3  13       53.98        6.01     27.42 o 
  -9   3  13       22.23       13.03     26.26 o 
  -8   3  13      123.59      121.57     49.86 o 
  -7   3  13     1803.82     1732.36     78.31 o 
  -6   3  13      151.69      138.24     60.03 o 
  -5   3  13      116.92       59.28     23.82 o 
  -4   3  13        3.81        6.26     19.98 o 
  -3   3  13     2017.87     2283.24    120.92 o 
  -2   3  13      236.86      287.02     32.22 o 
  -1   3  13      319.63      264.70     30.79 o 
   0   3  13      151.27      155.63     27.79 o 
   1   3  13      295.94      298.18     63.70 o 
   2   3  13      256.42      292.75     35.68 o 
   3   3  13      194.82      163.30     29.62 o 
   4   3  13      142.63      231.30     52.92 o 
   5   3  13       18.73        0.98     33.08 o 
 -11   4  13        3.37      -28.62     19.08 o 
 -10   4  13        2.24      -11.16     25.11 o 
  -9   4  13       61.33       88.04     31.38 o 
  -8   4  13       36.13       51.45     28.07 o 
  -7   4  13      104.58      119.84     30.75 o 
  -6   4  13      121.77      148.03     30.28 o 
  -5   4  13       21.62       17.91     20.79 o 
  -4   4  13       62.06       87.23     24.34 o 
  -3   4  13      286.74      351.21     35.66 o 
  -2   4  13      154.91      199.84     29.28 o 
  -1   4  13      767.32      745.13     37.50 o 
   0   4  13      140.04      132.58     27.34 o 
   1   4  13       26.38       -3.35     19.22 o 
   2   4  13       10.85       24.78     20.64 o 
   3   4  13       34.97        8.49     29.28 o 
   4   4  13     1135.24     1141.78     97.27 o 
   5   4  13      129.29      135.18     50.96 o 
 -10   5  13        9.83       33.27     20.09 o 
  -9   5  13        0.15      -14.15     25.15 o 
  -8   5  13     1135.60     1062.19     96.05 o 
  -7   5  13      353.02      320.00     78.53 o 
  -6   5  13      597.97      668.58     49.37 o 
  -5   5  13      322.23      336.61     38.27 o 
  -4   5  13       47.45       28.30     57.58 o 
  -3   5  13      134.92       72.06     39.94 o 
  -2   5  13     3131.38     3201.26    105.25 o 
  -1   5  13      417.83      399.73     29.62 o 
   0   5  13      520.77      624.82     34.62 o 
   1   5  13       47.54       55.83     24.87 o 
   2   5  13      800.93      761.27     77.43 o 
   3   5  13      666.33      561.09     69.34 o 
   4   5  13      259.93      233.84     52.19 o 
   5   5  13      384.16      317.10     40.70 o 
 -10   6  13        3.41       -9.67     18.75 o 
  -9   6  13      153.87      170.66     24.99 o 
  -8   6  13      149.13       58.61     38.10 o 
  -7   6  13        8.39       -5.34     23.47 o 
  -6   6  13      368.09      307.85     82.82 o 
  -5   6  13        6.65       44.58     22.87 o 
  -4   6  13      215.87      119.20     27.11 o 
  -3   6  13       87.16       35.20     28.91 o 
  -2   6  13      485.69      492.25     51.28 o 
  -1   6  13      990.81     1010.38     43.85 o 
   0   6  13      305.33      323.71     36.87 o 
   1   6  13       98.06       98.11     25.97 o 
   2   6  13       20.42       45.82     36.26 o 
   3   6  13      353.69      272.46     56.35 o 
   4   6  13     1401.00     1269.23     66.99 o 
 -10   7  13       68.84       58.61     22.14 o 
  -9   7  13       12.27        8.42     18.17 o 
  -8   7  13      298.83      265.23     36.70 o 
  -7   7  13     1985.78     2067.28     87.68 o 
  -6   7  13      335.53      416.14     42.51 o 
  -5   7  13       49.74       22.63     21.83 o 
  -4   7  13      121.18       90.46     26.47 o 
  -3   7  13     2727.97     2793.22     98.62 o 
  -2   7  13      933.54     1066.18     44.50 o 
  -1   7  13      509.69      503.49     39.95 o 
   0   7  13        0.01      -13.70     25.85 o 
   1   7  13      622.95      654.65     44.62 o 
   2   7  13      821.14     1011.67     90.90 o 
   3   7  13     1256.47     1274.74     64.99 o 
   4   7  13      323.34      383.41     41.57 o 
 -10   8  13       14.20        0.20     19.00 o 
  -9   8  13      102.43       87.94     23.22 o 
  -8   8  13      360.25      449.83     34.06 o 
  -7   8  13       26.74       28.76     19.10 o 
  -6   8  13       37.90       89.30     28.34 o 
  -5   8  13      206.11      116.89     61.38 o 
  -4   8  13      323.99      383.07     38.61 o 
  -3   8  13      434.04      440.27     47.48 o 
  -2   8  13      148.13      200.98     39.00 o 
  -1   8  13     1410.02     1690.66    109.64 o 
   0   8  13      844.92      793.84     48.40 o 
   1   8  13       86.61       95.65     32.10 o 
   2   8  13       17.55       26.16     37.86 o 
   3   8  13      449.68      583.87     76.45 o 
   4   8  13     1256.27     1217.93    140.27 o 
  -9   9  13       46.71       48.78     21.31 o 
  -8   9  13      436.24      361.16     31.62 o 
  -7   9  13      543.39      502.60     34.74 o 
  -6   9  13      971.79     1015.54     61.87 o 
  -5   9  13        7.82       29.23     22.87 o 
  -4   9  13      133.38      141.07     20.05 o 
  -3   9  13      184.17      202.35     33.68 o 
  -2   9  13     2655.38     2626.85     75.64 o 
  -1   9  13      866.28      785.96     48.73 o 
   0   9  13       28.02       18.28     20.46 o 
   1   9  13      126.30      154.94     28.56 o 
   2   9  13      707.75      707.65     48.50 o 
   3   9  13     1232.83     1321.62    111.48 o 
  -9  10  13      109.80      130.18     30.19 o 
  -8  10  13      317.99      320.31     32.04 o 
  -7  10  13       68.71       59.73     20.43 o 
  -6  10  13      315.33      258.96     27.41 o 
  -5  10  13      182.86      177.94     26.57 o 
  -4  10  13      398.86      426.08     31.70 o 
  -3  10  13      138.87      151.42     22.71 o 
  -2  10  13       53.40       49.85     18.00 o 
  -1  10  13      584.98      597.41     58.93 o 
   0  10  13      838.17      876.76     57.70 o 
   1  10  13      185.19      156.72     37.61 o 
   2  10  13        0.43       17.42     28.18 o 
   3  10  13      596.14      707.36     84.04 o 
  -8  11  13       72.90       71.17     24.54 o 
  -7  11  13      793.70      909.47     56.07 o 
  -6  11  13      281.48      314.88     30.20 o 
  -5  11  13      306.57      302.62     26.60 o 
  -4  11  13       18.67       33.56     18.08 o 
  -3  11  13      821.33      821.51     73.40 o 
  -2  11  13      660.00      650.40     47.20 o 
  -1  11  13      658.83      590.96     46.00 o 
   0  11  13      307.60      339.45     73.14 o 
   1  11  13      238.55      287.92     37.19 o 
   2  11  13      195.91      233.80     36.02 o 
   3  11  13      556.11      574.56     79.14 o 
  -8  12  13      157.07      140.87     38.40 o 
  -7  12  13        0.07      -16.52     19.33 o 
  -6  12  13       13.40        6.81     17.94 o 
  -5  12  13      162.53      169.29     24.48 o 
  -4  12  13      274.87      327.24     30.35 o 
  -3  12  13      177.72      218.58     26.34 o 
  -2  12  13       54.20       70.67     25.83 o 
  -1  12  13      676.59      736.01    105.97 o 
   0  12  13      306.44      249.90     36.72 o 
   1  12  13      243.06      294.95     60.03 o 
   2  12  13       27.10       42.56     26.20 o 
  -7  13  13      138.05      195.25     60.69 o 
  -6  13  13      405.59      291.41     26.77 o 
  -5  13  13      265.05      226.47     50.35 o 
  -4  13  13       50.76       43.85     20.27 o 
  -3  13  13       57.88       61.37     21.08 o 
  -2  13  13      671.51      678.87     50.67 o 
  -1  13  13      114.23      130.51     37.98 o 
   0  13  13      422.25      389.58     50.60 o 
   1  13  13        4.82        3.84     24.51 o 
  -6  14  13       18.33       27.48     19.42 o 
  -5  14  13        0.62       -0.67     18.44 o 
  -4  14  13      144.80      152.23     25.07 o 
  -3  14  13        2.50        6.81     18.82 o 
  -2  14  13       20.21        7.80     39.94 o 
  -1  14  13       70.76      109.37     38.22 o 
   0  14  13        8.54       17.73     26.35 o 
  -5  15  13      301.24      275.25     30.12 o 
  -4  15  13        0.30        5.64     23.20 o 
  -3  15  13       89.69      119.94     30.64 o 
  -2  15  13      105.44      103.07     32.00 o 
  -1  15  13      228.03      184.21     35.65 o 
 -10   0  14        3.09      -49.25     32.83 o 
  -9   0  14       22.42       22.30     40.43 o 
  -8   0  14        9.61       -0.74     35.28 o 
  -7   0  14      280.39      218.06     50.47 o 
  -6   0  14     1804.19     1978.26    120.79 o 
  -5   0  14       67.73      102.17     39.94 o 
  -4   0  14       93.54       82.08     37.98 o 
  -3   0  14       65.32       50.23     34.30 o 
  -2   0  14     1699.80     1850.37    108.79 o 
  -1   0  14     1443.40     1498.77     92.62 o 
   1   0  14       36.45       20.58     30.14 o 
   2   0  14      663.76      703.93     73.01 o 
   3   0  14      964.97      835.75     78.16 o 
   4   0  14     2755.39     2616.29    147.01 o 
 -10   1  14       16.72       -6.65     28.12 o 
  -9   1  14       22.94        8.57     35.28 o 
  -8   1  14      424.46      516.51     50.68 o 
  -7   1  14      813.89      786.56     82.69 o 
  -6   1  14       15.01       20.34     25.73 o 
  -5   1  14      249.00      242.35     36.03 o 
  -4   1  14       58.76       73.07     33.20 o 
  -3   1  14      701.01      867.38     53.97 o 
  -2   1  14      628.53      598.47     43.91 o 
  -1   1  14      112.90      115.90     25.12 o 
   0   1  14     1484.70     1760.93    100.21 o 
   1   1  14        0.19      -14.24     17.53 o 
   2   1  14      204.27      174.96     31.87 o 
   3   1  14        2.88       33.19     22.52 o 
   4   1  14      791.09      682.70     51.44 o 
 -10   2  14        2.08        5.00     28.68 o 
  -9   2  14        1.92       -7.69     26.73 o 
  -8   2  14        0.10       -0.12     40.31 o 
  -7   2  14      482.37      428.74     45.49 o 
  -6   2  14     1114.38     1092.75     94.82 o 
  -5   2  14      116.65      188.38     32.95 o 
  -4   2  14      423.80      387.49     40.15 o 
  -3   2  14      206.59      230.71     55.01 o 
  -2   2  14     1509.74     1508.72     67.14 o 
  -1   2  14     3429.86     3346.14    108.80 o 
   0   2  14       68.24      115.19     28.05 o 
   1   2  14      207.34      125.20     40.67 o 
   2   2  14       92.22       52.65     31.48 o 
   3   2  14     1630.90     1586.13     76.14 o 
   4   2  14     1182.39      994.03     91.39 o 
 -10   3  14        0.83      -27.63     27.81 o 
  -9   3  14        1.23      -20.83     25.36 o 
  -8   3  14      300.31      277.95     41.32 o 
  -7   3  14       86.91      102.94     33.69 o 
  -6   3  14       20.56       46.18     26.12 o 
  -5   3  14      250.71      203.63     38.96 o 
  -4   3  14      161.63      154.02     47.53 o 
  -3   3  14      366.39      364.81     38.38 o 
  -2   3  14      451.78      405.64     47.53 o 
  -1   3  14      259.84      245.87     31.35 o 
   0   3  14     1100.72     1034.09     60.27 o 
   1   3  14       80.03      202.87     50.23 o 
   2   3  14      115.73      103.38     28.37 o 
   3   3  14        1.36        5.75     21.49 o 
   4   3  14      685.74      796.30     82.82 o 
 -10   4  14        0.44      -57.42     39.57 o 
  -9   4  14        0.38       28.09     27.76 o 
  -8   4  14       12.89       49.78     28.91 o 
  -7   4  14      254.35      298.55     54.03 o 
  -6   4  14      495.94      529.79     48.42 o 
  -5   4  14        6.30        7.44     21.62 o 
  -4   4  14        0.24        3.29     21.49 o 
  -3   4  14       45.74       35.30     23.64 o 
  -2   4  14     1082.84     1116.87     58.86 o 
  -1   4  14      529.27      568.98     35.13 o 
   0   4  14      348.15      328.85     37.07 o 
   1   4  14       27.51       48.76     37.49 o 
   2   4  14      187.12      197.51     32.33 o 
   3   4  14      502.70      470.19     67.13 o 
   4   4  14     1025.56     1055.29     94.82 o 
 -10   5  14       53.97       31.73     33.44 o 
  -9   5  14        1.64      -14.87     53.41 o 
  -8   5  14      293.76      279.72     42.36 o 
  -7   5  14      181.64      216.42     37.63 o 
  -6   5  14       37.37       32.44     49.86 o 
  -5   5  14      140.14      146.70     31.18 o 
  -4   5  14      333.70      280.86     46.92 o 
  -3   5  14      357.68      369.38     38.54 o 
  -2   5  14       13.85       23.35     24.13 o 
  -1   5  14      284.77      318.69     38.25 o 
   0   5  14      572.72      565.77     46.14 o 
   1   5  14      726.37      694.12    104.50 o 
   2   5  14       52.46       29.57     22.19 o 
   3   5  14       52.59       33.08     38.71 o 
   4   5  14      290.85      277.58     40.64 o 
 -10   6  14       38.59       16.16     43.49 o 
  -9   6  14        1.43      -25.33     26.60 o 
  -8   6  14       19.43       46.46     28.98 o 
  -7   6  14      139.86      133.89     38.59 o 
  -6   6  14      143.49      132.19     31.79 o 
  -5   6  14      238.79      252.29     36.17 o 
  -4   6  14      297.09      261.91     47.17 o 
  -3   6  14       73.01       73.18     25.29 o 
  -2   6  14      357.07      309.60     30.06 o 
  -1   6  14     1060.50      926.14    161.71 o 
   0   6  14      208.25      265.34     27.96 o 
   1   6  14       36.89        6.36     20.22 o 
   2   6  14       24.01        4.90     35.53 o 
   3   6  14      614.06      663.93     50.61 o 
  -9   7  14       21.76       59.82     32.02 o 
  -8   7  14      317.80      269.93     40.85 o 
  -7   7  14        0.27        8.67     24.84 o 
  -6   7  14       19.83       18.27     24.65 o 
  -5   7  14        5.53        9.02     22.92 o 
  -4   7  14      184.42      111.05     36.75 o 
  -3   7  14        0.63      -17.51     17.94 o 
  -2   7  14      164.23      165.49     24.94 o 
  -1   7  14       38.97       79.50     22.07 o 
   0   7  14       95.61       42.02     22.71 o 
   1   7  14      610.58      603.32     45.10 o 
   2   7  14        1.26       25.97     37.49 o 
   3   7  14       83.73       66.89     44.59 o 
  -9   8  14        4.68       -4.71     18.80 o 
  -8   8  14       15.01        9.17     27.33 o 
  -7   8  14       26.03       45.73     28.41 o 
  -6   8  14        3.44       23.54     26.45 o 
  -5   8  14        0.43       21.91     23.68 o 
  -4   8  14       21.71       30.62     23.81 o 
  -3   8  14       28.43       21.89     18.91 o 
  -2   8  14       59.18       66.15     19.39 o 
  -1   8  14        0.48       -2.65     22.03 o 
   0   8  14      314.29      313.63     36.20 o 
   1   8  14        3.85      -15.58     21.20 o 
   2   8  14        8.09      -19.11     32.59 o 
   3   8  14        3.59      -33.81     37.24 o 
  -9   9  14        2.16       10.50     19.71 o 
  -8   9  14       45.62       48.67     32.14 o 
  -7   9  14        1.07      -15.15     26.15 o 
  -6   9  14       90.97       99.09     31.82 o 
  -5   9  14       17.64       33.69     42.27 o 
  -4   9  14      118.31      105.60     24.61 o 
  -3   9  14       88.33      111.48     19.98 o 
  -2   9  14        3.59      -19.47     19.43 o 
  -1   9  14        6.62       -6.32     24.50 o 
   0   9  14       66.41       94.96     26.60 o 
   1   9  14      561.20      514.45     43.26 o 
   2   9  14       14.53        9.56     40.92 o 
  -8  10  14       12.06       35.80     21.42 o 
  -7  10  14        5.44       32.20     29.40 o 
  -6  10  14      104.75      125.85     26.07 o 
  -5  10  14       17.14       32.04     21.43 o 
  -4  10  14      304.00      291.95     26.94 o 
  -3  10  14       13.02       -8.80     17.34 o 
  -2  10  14       34.47       42.45     24.62 o 
  -1  10  14        2.24      -14.86     20.90 o 
   0  10  14        5.95        5.83     29.03 o 
   1  10  14      113.84       90.11     27.15 o 
   2  10  14      150.35      130.35     51.70 o 
  -8  11  14       14.82       14.35     21.10 o 
  -7  11  14      167.91      233.16     72.52 o 
  -6  11  14        0.01      -12.18     19.66 o 
  -5  11  14       63.92       85.74     36.15 o 
  -4  11  14       17.18       15.25     19.05 o 
  -3  11  14       83.23       72.29     21.64 o 
  -2  11  14        2.80       -1.88     23.89 o 
  -1  11  14        1.47        6.40     31.48 o 
   0  11  14       10.64       64.75     25.79 o 
   1  11  14      226.54      222.91     35.90 o 
  -7  12  14      100.16      137.24     27.45 o 
  -6  12  14      146.20      210.97     39.80 o 
  -5  12  14      139.04      190.47     25.64 o 
  -4  12  14        1.27        3.40     18.99 o 
  -3  12  14        9.20       27.61     18.88 o 
  -2  12  14      140.07      198.76     33.69 o 
  -1  12  14      494.10      502.00     46.71 o 
   0  12  14       74.57       40.87     36.26 o 
  -6  13  14       36.87       17.16     32.08 o 
  -5  13  14       55.90       58.79     27.00 o 
  -4  13  14        4.16       13.74     20.51 o 
  -3  13  14        2.36       16.89     25.25 o 
  -2  13  14       46.81       85.97     28.75 o 
  -1  13  14       34.54       39.10     27.79 o 
  -4  14  14       39.20       21.26     21.05 o 
  -3  14  14       37.68       45.61     27.38 o 
  -2  14  14      324.80      363.39    101.68 o 
 -10   1  15        0.75        6.25     44.23 o 
  -9   1  15        4.42       24.39     29.53 o 
  -8   1  15       71.55       94.28     34.21 o 
  -7   1  15        5.77       -0.36     27.63 o 
  -6   1  15        4.89       10.62     34.55 o 
  -5   1  15      180.69      150.24     33.32 o 
  -4   1  15       43.60       41.16     25.38 o 
  -3   1  15       31.41        6.97     21.93 o 
  -2   1  15        5.28       33.66     23.63 o 
  -1   1  15      151.21      107.79     27.46 o 
   0   1  15       57.08       36.75     32.59 o 
   1   1  15       93.66       70.24     26.45 o 
   2   1  15       51.20       53.17     26.84 o 
   3   1  15       17.24       -3.72     22.29 o 
 -10   2  15        4.37      -16.37     27.46 o 
  -9   2  15        6.18       -4.88     28.67 o 
  -8   2  15       37.75       -0.76     46.80 o 
  -7   2  15      244.35      264.30     42.39 o 
  -6   2  15      102.26       63.00     29.26 o 
  -5   2  15        5.65      -26.84     31.24 o 
  -4   2  15       31.24        4.33     27.44 o 
  -3   2  15        0.08       -3.12     22.26 o 
  -2   2  15      102.30      126.71     28.71 o 
  -1   2  15       64.82       47.78     33.08 o 
   0   2  15       60.40       48.76     34.79 o 
   1   2  15       69.26       78.38     27.04 o 
   2   2  15       26.15       20.05     22.77 o 
   3   2  15       19.05       -6.29     22.80 o 
 -10   3  15       81.89       70.10     33.83 o 
  -9   3  15        1.07      -21.86     26.42 o 
  -8   3  15       13.87       -0.91     28.49 o 
  -7   3  15        1.62        1.05     26.06 o 
  -6   3  15      192.92      187.33     37.51 o 
  -5   3  15      150.91      213.32     36.03 o 
  -4   3  15        0.44        0.20     22.57 o 
  -3   3  15       19.51       18.76     22.11 o 
  -2   3  15       24.31       36.31     30.14 o 
  -1   3  15      124.79      141.37     30.30 o 
   0   3  15      707.85      691.46     85.63 o 
   1   3  15        2.18       20.83     37.98 o 
   2   3  15       55.81       31.26     33.32 o 
   3   3  15       43.38        6.13     35.04 o 
  -9   4  15       19.74        3.17     29.60 o 
  -8   4  15       45.24       56.87     30.96 o 
  -7   4  15      226.93      254.52     40.37 o 
  -6   4  15       74.63       98.99     32.46 o 
  -5   4  15       26.64       28.76     25.38 o 
  -4   4  15       61.88      109.95     30.61 o 
  -3   4  15        0.29       10.68     47.17 o 
  -2   4  15      466.02      517.08     67.13 o 
  -1   4  15       67.49       57.61     26.16 o 
   0   4  15      144.68      160.52     51.33 o 
   1   4  15      269.53      371.69     62.97 o 
   2   4  15       68.09      107.21     30.00 o 
   3   4  15       27.10       25.73     38.22 o 
  -9   5  15       95.37       72.07     34.05 o 
  -8   5  15       39.63        8.07     28.83 o 
  -7   5  15       17.35       13.91     28.24 o 
  -6   5  15      287.17      236.90     46.43 o 
  -5   5  15      458.13      405.84     44.11 o 
  -4   5  15        1.64       16.16     23.35 o 
  -3   5  15       36.18       26.90     23.25 o 
  -2   5  15      102.71      102.65     33.49 o 
  -1   5  15     1078.44     1069.10     63.70 o 
   0   5  15      586.69      555.35     67.87 o 
   1   5  15      395.52      369.48     63.95 o 
   2   5  15      136.18      214.39     53.90 o 
  -9   6  15       12.93       10.05     31.32 o 
  -8   6  15       19.39       -9.05     27.89 o 
  -7   6  15      425.17      501.43    120.55 o 
  -6   6  15       71.99       70.17     29.45 o 
  -5   6  15        0.29      -30.86     21.39 o 
  -4   6  15      109.63      114.38     30.84 o 
  -3   6  15       33.55       -4.53     22.52 o 
  -2   6  15      319.59      322.56     31.18 o 
  -1   6  15      141.72      145.36     33.92 o 
   0   6  15       94.88      129.46     32.63 o 
   1   6  15      180.57      239.63     60.03 o 
   2   6  15       11.35      -18.87     36.75 o 
  -9   7  15       24.71       35.62     30.84 o 
  -8   7  15        5.51       -1.38     28.82 o 
  -7   7  15       13.07       11.94     28.76 o 
  -6   7  15      393.76      454.47     48.67 o 
  -5   7  15      253.19      285.88     40.37 o 
  -4   7  15        2.25       30.41     25.29 o 
  -3   7  15       52.71       47.78     21.27 o 
  -2   7  15      126.04      131.78     63.21 o 
  -1   7  15      723.67      812.93     60.20 o 
   0   7  15      536.57      620.44     59.54 o 
   1   7  15       62.31       26.46     41.41 o 
   2   7  15        0.95      -13.23     36.51 o 
  -8   8  15       19.70       -7.25     28.63 o 
  -7   8  15      339.31      442.73     49.10 o 
  -6   8  15      344.98      317.75     44.96 o 
  -5   8  15        8.71       -5.95     24.25 o 
  -4   8  15       26.21       37.46     21.28 o 
  -3   8  15        1.48       12.38     21.03 o 
  -2   8  15      577.24      626.29     56.47 o 
  -1   8  15      128.54       93.13     24.13 o 
   0   8  15        1.54        3.82     23.84 o 
   1   8  15      164.29      210.71     56.60 o 
  -8   9  15       43.97       53.82     31.32 o 
  -7   9  15        6.27       -7.91     47.41 o 
  -6   9  15      345.88      405.92     47.73 o 
  -5   9  15      375.71      386.50     36.02 o 
  -4   9  15        6.02       -0.64     20.52 o 
  -3   9  15       35.95       40.80     22.90 o 
  -2   9  15       97.62      130.02     26.75 o 
  -1   9  15     1174.02     1350.82     69.87 o 
   0   9  15      305.60      326.04     44.72 o 
   1   9  15       96.06       60.29     26.96 o 
  -7  10  15      251.84      205.26     41.06 o 
  -6  10  15      101.53       68.77     24.65 o 
  -5  10  15        4.19        0.37     21.68 o 
  -4  10  15      113.54       87.25     25.87 o 
  -3  10  15       20.74       13.51     17.21 o 
  -2  10  15      263.91      308.00     39.46 o 
  -1  10  15      272.37      299.81     39.44 o 
   0  10  15       14.26       12.17     23.55 o 
  -6  11  15      157.98      145.98     44.86 o 
  -5  11  15       27.00        8.44     21.58 o 
  -4  11  15       13.34       -0.45     22.30 o 
  -3  11  15        4.17      -33.31     22.30 o 
  -2  11  15       66.41       44.10     49.98 o 
  -1  11  15      412.46      468.92     46.88 o 
  -5  12  15       14.84       53.41     25.25 o 
  -4  12  15        6.03       28.50     19.11 o 
  -3  12  15        5.74      -35.67     23.78 o 
  -2  12  15      194.48      207.60     38.30 o 
  -9   0  16      290.11      478.27     76.69 o 
  -8   0  16      168.78       63.95     50.96 o 
  -7   0  16      161.69      118.59     50.72 o 
  -6   0  16        0.75       26.95     44.59 o 
  -5   0  16      566.09      584.61     75.96 o 
  -4   0  16      903.38     1009.71     89.43 o 
  -3   0  16      847.54      871.03     84.53 o 
  -2   0  16       83.57      136.72     43.86 o 
   0   0  16      818.21      669.88     72.52 o 
   1   0  16      926.01      807.08     81.35 o 
   2   0  16       59.27       20.83     35.28 o 
  -9   1  16        5.04        2.75     30.23 o 
  -8   1  16        4.66      -19.70     40.06 o 
  -7   1  16      647.31      571.23    103.27 o 
  -6   1  16      289.45      279.08     42.62 o 
  -5   1  16      159.85      136.11     35.60 o 
  -4   1  16       38.92       27.93     27.27 o 
  -3   1  16      105.19       92.45     29.36 o 
  -2   1  16      571.22      433.46     43.55 o 
  -1   1  16      276.00      211.69     48.27 o 
   0   1  16       55.01       48.27     36.02 o 
   1   1  16        6.53       16.26     24.01 o 
   2   1  16       23.14        7.21     25.29 o 
  -9   2  16      118.00       51.21     35.90 o 
  -8   2  16      353.90      249.24     42.76 o 
  -7   2  16      221.11      184.98     39.22 o 
  -6   2  16      291.14      290.08     42.98 o 
  -5   2  16      378.30      396.44     46.18 o 
  -4   2  16      350.72      325.34     55.50 o 
  -3   2  16       10.11       -5.94     23.09 o 
  -2   2  16       19.24        4.17     44.35 o 
  -1   2  16      440.99      442.99     60.76 o 
   0   2  16      472.71      472.64     66.64 o 
   1   2  16      242.53      217.85     51.94 o 
   2   2  16        6.64       22.02     26.25 o 
  -9   3  16        3.05      -13.28     29.24 o 
  -8   3  16        0.56      -20.51     27.71 o 
  -7   3  16      224.83      160.44     41.78 o 
  -6   3  16      109.79      113.70     35.43 o 
  -5   3  16       19.30       44.44     27.91 o 
  -4   3  16       31.01       52.42     28.05 o 
  -3   3  16      122.36       93.88     30.53 o 
  -2   3  16      373.69      429.95     71.54 o 
  -1   3  16      236.72      205.60     35.11 o 
   0   3  16        3.45      -17.64     32.10 o 
   1   3  16       64.98       51.03     26.48 o 
  -8   4  16      106.53       77.08     34.91 o 
  -7   4  16       47.66      -19.11     27.20 o 
  -6   4  16        0.49       -9.66     32.22 o 
  -5   4  16      185.91      289.44     42.06 o 
  -4   4  16      224.65      272.82     86.49 o 
  -3   4  16      353.89      391.44     42.76 o 
  -2   4  16      218.91      305.29     57.82 o 
  -1   4  16       42.28       44.01     28.93 o 
   0   4  16      271.75      252.61     57.33 o 
   1   4  16      342.61      296.02     47.90 o 
  -8   5  16        1.77       13.29     30.49 o 
  -7   5  16       86.07       70.63     41.65 o 
  -6   5  16       83.83      109.45     32.31 o 
  -5   5  16        8.17       43.04     28.54 o 
  -4   5  16        6.24       -9.09     24.38 o 
  -3   5  16       24.02       71.39     27.42 o 
  -2   5  16       68.55       77.23     29.62 o 
  -1   5  16      113.04      117.22     31.77 o 
   0   5  16       40.21       26.95     40.43 o 
   1   5  16       72.51       26.71     44.10 o 
  -8   6  16       53.12       28.24     34.91 o 
  -7   6  16      249.14      223.96     69.71 o 
  -6   6  16       36.60       67.62     31.01 o 
  -5   6  16       63.37       99.59     33.24 o 
  -4   6  16       47.93       59.47     29.67 o 
  -3   6  16        0.36       16.93     21.79 o 
  -2   6  16       21.57      -10.31     25.25 o 
  -1   6  16       35.58       53.26     29.19 o 
   0   6  16       21.11        9.41     26.58 o 
   1   6  16        2.93       -4.90     37.24 o 
  -7   7  16        0.34       -6.59     30.74 o 
  -6   7  16       66.57       96.71     32.83 o 
  -5   7  16        6.71      -10.68     27.09 o 
  -4   7  16        4.17       28.10     29.89 o 
  -3   7  16      103.45       63.56     24.83 o 
  -2   7  16        6.74       -2.19     49.13 o 
  -1   7  16       64.68       84.49     32.29 o 
   0   7  16       22.30      -15.59     28.50 o 
  -7   8  16       47.85       72.18     33.26 o 
  -6   8  16       31.53       46.18     30.32 o 
  -5   8  16        3.41       -0.44     26.50 o 
  -4   8  16        1.66        0.56     21.43 o 
  -3   8  16       62.24       71.37     33.87 o 
  -2   8  16      331.62      330.59     49.20 o 
  -1   8  16       75.47       80.76     52.31 o 
   0   8  16        3.78       18.77     32.62 o 
  -6   9  16       18.81       39.31     47.53 o 
  -5   9  16       54.84       39.31     24.74 o 
  -4   9  16       20.32       36.41     23.88 o 
  -3   9  16        4.03      -15.42     29.34 o 
  -2   9  16        1.26       12.85     48.51 o 
  -1   9  16        0.65       32.04     35.14 o 
  -5  10  16       15.55        8.54     23.63 o 
  -4  10  16       66.10       81.45     27.21 o 
  -3  10  16       53.08       86.39     37.55 o 
  -2  10  16       21.36        1.61     23.14 o 
  -8   1  17       10.89       14.79     43.86 o 
  -7   1  17        1.96      -11.31     29.16 o 
  -6   1  17       19.72        1.56     29.40 o 
  -5   1  17       51.18       71.69     31.36 o 
  -4   1  17        1.31        5.14     28.64 o 
  -3   1  17       43.68       63.14     30.90 o 
  -2   1  17       16.86       -2.20     25.21 o 
   0   1  17       21.64        7.43     23.30 o 
  -8   2  17        0.84       25.66     33.05 o 
  -7   2  17       42.69       49.95     35.27 o 
  -6   2  17       29.91        0.06     29.28 o 
  -5   2  17      136.86      174.92     44.35 o 
  -4   2  17       27.08       10.30     28.83 o 
  -3   2  17        0.03      -11.88     25.36 o 
  -2   2  17       26.34      -15.44     37.73 o 
  -1   2  17        9.99      -25.48     32.34 o 
   0   2  17       93.79      119.57     48.76 o 
  -7   3  17        8.68       25.64     33.45 o 
  -6   3  17        2.30       49.48     31.81 o 
  -5   3  17        1.60      -21.30     25.90 o 
  -4   3  17      452.54      451.92     80.73 o 
  -3   3  17       90.81       90.28     44.35 o 
  -2   3  17       11.47       38.71     40.92 o 
  -1   3  17       82.64       99.97     45.08 o 
   0   3  17      248.70      220.51     57.58 o 
  -7   4  17       85.30       14.94     32.29 o 
  -6   4  17       20.46       66.21     45.57 o 
  -5   4  17      140.19      136.43     35.57 o 
  -4   4  17       19.60        5.50     27.31 o 
  -3   4  17        0.14       -9.00     49.37 o 
  -2   4  17       46.34       63.98     31.61 o 
  -1   4  17       64.38       49.06     30.01 o 
  -7   5  17        3.88       24.86     30.59 o 
  -6   5  17        1.90      -27.97     27.02 o 
  -5   5  17      201.34      267.29     44.18 o 
  -4   5  17      105.57       92.20     33.27 o 
  -3   5  17      145.88      161.10     87.59 o 
  -2   5  17       56.38       57.17     31.39 o 
  -1   5  17       68.92       55.05     30.63 o 
  -6   6  17      148.85      149.04     38.97 o 
  -5   6  17      254.94      248.31     42.01 o 
  -4   6  17       11.81      -37.77     25.50 o 
  -3   6  17        7.58       36.92     38.35 o 
  -2   6  17       19.75       69.40     34.12 o 
  -1   6  17      174.09      244.91     42.97 o 
  -5   7  17       12.19      -15.93     27.28 o 
  -4   7  17      627.48      665.31     75.21 o 
  -3   7  17      239.83      277.12     74.12 o 
  -2   7  17       34.43       29.74     32.02 o 
  -4   8  17       87.41      101.65     27.02 o 
  -5   0  18       10.44      -25.97     40.67 o 
  -4   0  18      105.20       32.10     45.82 o 
  -3   0  18      717.41      767.64     85.51 o 
  -5   1  18      293.39      288.66     47.79 o 
  -4   1  18      492.03      666.89     61.74 o 
  -3   1  18       70.66       78.08     34.27 o 
  -5   2  18        8.42       27.85     32.39 o 
  -4   2  18       42.00       46.10     32.83 o 
  -3   2  18      175.80      175.63    124.35 o 
  -5   3  18      147.12      165.21     66.40 o 
  -4   3  18      169.27      135.62     37.71 o 
                                                 
